# Supplementary material for: Identification and Molecular Characterization of a Novel Hordeivirus Associated With Yellow Mosaic Disease of Privet (Ligustrum vulgare) in Europe
Source: Front Microbiol. 2021 Sep 27;12:723350. doi: 10.3389/fmicb.2021.723350 (PMC8503643; doi:10.3389/fmicb.2021.723350)
Supplement: Supplementary Dataset 2 — Counts of non-viral and virus-derived sRNAs from LigMV-infected (HYT-24) and healthy (HYT-23) Ligustrum vulgare plants. The sRNA libraries HYT-23 and HYT-24 were mapped to the LigMV gRNA α, β, and γ reference sequences and counted by size (20, 21, 22, 23, 24, 25 nt, total 20–25 nt), polarity (forward, reverse, total) and 5′-nucleotide identity (5′A, 5′C, 5′G, 5′U). The counts are presented in three tables: two with counts of reads mapped to the viral reference sequences with zero (A) or up to 2 (B) mismatches, and one table with 5′-nucleotide frequencies of viral sRNAs mapped to the viral references with zero mismatches (C). [file Data_Sheet_2.xlsx]

## Sheet: Legend
Dataset S2. Counts of non-viral and virus-derived sRNAs from LigMV-infected (HYT-24) and healthy (HYT-23) Ligustrum vulgare plants. The sRNA libraries HYT-23 and HYT-24 were mapped to the LigMV gRNA α, β and γ reference sequences and counted by size (20 nt, 21 nt, 22 nt, 23 nt, 24 nt, 25 nt, total 20-25 nt), polarity (forward, reverse, total) and 5’-nucleotide identity (5'A, 5'C, 5'G, 5'U). The c…

## Sheet: S1A pm 
sRNA library	Total number of 1-44 nt reads	Total number of 20-25 nt reads		Non-viral sRNA (total minus LigMV)
						LigMV complete genome (α+β+γ)				LigMV gRNA-α				LigMV gRNA-β				LigMV gRNA-γ
L. vulgare healthy non-symptomatic HYT-23			total		total		total	forward	reverse		total	forward	reverse		total	forward	reverse		total	forward	reverse
	11043673	20-25 nt	8065974	20-25 nt	8065794	20-25 nt	180	97	83	20-25 nt	27	12	15	20-25 nt	111	57	54	20-25 nt	42	28	14
		20 nt	340631	20 nt	340629	20 nt	2	2	0	20 nt	0	0	0	20 nt	2	2	0	20 nt	0	0	0
		21 nt	2487414	21 nt	2487331	21 nt	83	43	40	21 nt	13	6	7	21 nt	50	24	26	21 nt	20	13	7
		22 nt	1014152	22 nt	1014062	22 nt	90	48	42	22 nt	14	6	8	22 nt	55	28	27	22 nt	21	14	7
		23 nt	630631	23 nt	630626	23 nt	5	4	1	23 nt	0	0	0	23 nt	4	3	1	23 nt	1	1	0
		24 nt	3255071	24 nt	3255071	24 nt	0	0	0	24 nt	0	0	0	24 nt	0	0	0	24 nt	0	0	0
		25 nt	338075	25 nt	338075	25 nt	0	0	0	25 nt	0	0	0	25 nt	0	0	0	25 nt	0	0	0
L. vulgare LigMV HYT-24			total		total		total	forward	reverse		total	forward	reverse		total	forward	reverse		total	forward	reverse
	11193965	20-25 nt	9028104	20-25 nt	7038485	20-25 nt	1989619	1034790	954829	20-25 nt	209765	107866	101899	20-25 nt	1275197	649913	625284	20-25 nt	504657	277011	227646
		20 nt	337503	20 nt	305252	20 nt	32251	15937	16314	20 nt	3281	1563	1718	20 nt	19408	9915	9493	20 nt	9562	4459	5103
		21 nt	3126914	21 nt	2263236	21 nt	863678	460758	402920	21 nt	81354	40980	40374	21 nt	560093	296821	263272	21 nt	222231	122957	99274
		22 nt	2022892	22 nt	975618	22 nt	1047274	532884	514390	22 nt	119599	62226	57373	22 nt	668120	328886	339234	22 nt	259555	141772	117783
		23 nt	557806	23 nt	524025	23 nt	33781	17555	16226	23 nt	4000	2215	1785	23 nt	19926	9726	10200	23 nt	9855	5614	4241
		24 nt	2734044	24 nt	2723655	24 nt	10389	6034	4355	24 nt	1242	678	564	24 nt	6359	3669	2690	24 nt	2788	1687	1101
		25 nt	248945	25 nt	246699	25 nt	2246	1622	624	25 nt	289	204	85	25 nt	1291	896	395	25 nt	666	522	144

## Sheet: S1B 0-2 mm
sRNA library	Total number of 1-44 nt reads	Total number of 20-25 nt reads	Non-viral sRNAs (total minus LigMV)
					LigMV complete genome(α+β+γ)				LigMV gRNA-α				LigMV gRNA-β				LigMV gRNA-γ
L. vulgare healthy non-symptomatic HYT-23						total	forward	reverse		total	forward	reverse		total	forward	reverse		total	forward	reverse
	11043673	8065974		8065724	20-25 nt	250	142	108	20-25 nt	43	17	26	20-25 nt	147	85	62	20-25 nt	60	40	20
					20 nt	19	11	8	20 nt	3	1	2	20 nt	10	7	3	20 nt	6	3	3
					21 nt	113	66	47	21 nt	17	8	9	21 nt	68	40	28	21 nt	28	18	10
					22 nt	106	59	47	22 nt	20	8	12	22 nt	62	34	28	22 nt	24	17	7
					23 nt	7	4	3	23 nt	1	0	1	23 nt	5	3	2	23 nt	1	1	0
					24 nt	4	2	2	24 nt	2	0	2	24 nt	1	1	0	24 nt	1	1	0
					25 nt	1	0	1	25 nt	0	0	0	25 nt	1	0	1	25 nt	0	0	0
L. vulgare LigMV HYT-24						total	forward	reverse		total	forward	reverse		total	forward	reverse		total	forward	reverse
	11193965	9028104		6943585	20-25 nt	2084519	1082319	1002200	20-25 nt	219332	112521	106811	20-25 nt	1334279	678615	655664	20-25 nt	530908	291183	239725
					20 nt	43811	19045	24766	20 nt	4274	1877	2397	20 nt	26087	11638	14449	20 nt	13450	5530	7920
					21 nt	892846	475754	417092	21 nt	83964	42182	41782	21 nt	578879	306261	272618	21 nt	230003	127311	102692
					22 nt	1085160	553517	531643	22 nt	123554	64302	59252	22 nt	692254	341471	350783	22 nt	269352	147744	121608
					23 nt	45353	23751	21602	23 nt	5412	2921	2491	23 nt	26748	13271	13477	23 nt	13193	7559	5634
					24 nt	14056	8013	6043	24 nt	1694	941	753	24 nt	8445	4769	3676	24 nt	3917	2303	1614
					25 nt	3293	2239	1054	25 nt	434	298	136	25 nt	1866	1205	661	25 nt	993	736	257

## Sheet: S1C pm 5'nt
sRNA library	LigMV complete genome 5' nt %A/%C/%G/%U													LigMV gRNA-α 5' nt %A/%C/%G/%U													LigMV gRNA-β 5' nt %A/%C/%G/%U													LigMV gRNA-γ 5' nt %A/%C/%G/%U
	Total					Forward				Reverse				Total					Forward				Reverse				Total					Forward				Reverse				Total					Forward				Reverse
L. vulgare healthy non-symptomatic HYT-23		%A	%C	%G	%U	%A	%C	%G	%U	%A	%C	%G	%U		%A	%C	%G	%U	%A	%C	%G	%U	%A	%C	%G	%U		%A	%C	%G	%U	%A	%C	%G	%U	%A	%C	%G	%U		%A	%C	%G	%U	%A	%C	%G	%U	%A
	20-25 nt													20-25 nt													20-25 nt													20-25 nt
	20 nt													20 nt													20 nt													20 nt
	21 nt													21 nt													21 nt													21 nt
	22 nt													22 nt													22 nt													22 nt
	23 nt													23 nt													23 nt													23 nt
	24 nt													24 nt													24 nt													24 nt
	25 nt													25 nt													25 nt													25 nt
L. vulgare LigMV HYT-24		%A	%C	%G	%U	%A	%C	%G	%U	%A	%C	%G	%U		%A	%C	%G	%U	%A	%C	%G	%U	%A	%C	%G	%U		%A	%C	%G	%U	%A	%C	%G	%U	%A	%C	%G	%U		%A	%C	%G	%U	%A	%C	%G	%U	%A
	20-25 nt	34.2178	24.9455	10.4701	30.3665	35.0926	22.3517	12.3641	30.1916	33.3431	27.5394	8.57597	30.5415	20-25 nt	36.3141	25.7965	9.87318	28.0162	34.477	22.1777	11.5323	31.813	38.1512	29.4153	8.21405	24.2194	20-25 nt	34.4642	25.3743	10.2712	29.8903	36.7251	24.203	11.5452	27.5267	32.2033	26.5456	8.99729	32.2538	20-25 nt	38.0964	22.0668	9.60747	30.2293	35.4358	17.7011	13.2581	33.605	40.7569
	20 nt	36.5343	28.9151	11.1443	23.4062	35.3893	29.0268	12.7753	22.8086	37.6793	28.8035	9.5133	24.0039	20 nt	39.4576	27.0703	9.80036	23.6718	36.0341	26.3326	10.8742	26.7591	42.881	27.8079	8.72651	20.5846	20 nt	35.3227	29.7975	11.2065	23.6733	36.4528	31.6532	11.5259	20.3681	34.1927	27.9418	10.887	26.9785	20 nt	45.5599	22.9829	9.19599	22.2612	37.7082	22.2484	13.1608	26.8827	53.4117
	21 nt	30.9422	27.3572	12.1636	29.537	31.7535	24.9241	15.3825	27.9398	30.1308	29.7903	8.9447	31.1342	21 nt	33.0121	25.0147	11.7272	30.2461	31.2887	23.2992	14.5125	30.8996	34.7354	26.7301	8.94196	29.5925	21 nt	29.864	28.7784	12.5459	28.8117	30.7615	27.3683	15.0858	26.7843	28.9665	30.1884	10.006	30.839	21 nt	33.6633	24.4464	10.9952	30.8952	34.7269	19.4051	16.0224	29.8456	32.5997
	22 nt	28.3195	27.6591	7.48997	36.5314	29.6858	24.8745	8.88786	36.5519	26.9531	30.4438	6.09207	36.511	22 nt	31.2811	29.0077	7.21165	32.4996	30.1967	25.4591	8.08535	36.2588	32.3654	32.5563	6.33794	28.7404	22 nt	27.4677	28.7118	7.01931	36.8012	29.815	26.7705	7.53297	35.8815	25.1204	30.6531	6.50566	37.7209	22 nt	29.4017	24.3715	8.67799	37.5488	29.028	19.8712	12.5014	38.5995	29.7754
	23 nt	23.648	26.6784	8.80448	40.8691	23.8337	24.0273	10.0655	42.0735	23.4623	29.3295	7.54345	39.6647	23 nt	25.798	30.8896	9.04139	34.271	24.7688	24.8715	9.72936	40.6304	26.8273	36.9076	8.35341	27.9116	23 nt	25.1998	28.3816	8.0426	38.3759	26.72	28.0401	8.96198	36.2779	23.6797	28.7232	7.12323	40.4739	23 nt	25.9696	24.1067	9.93303	39.9906	23.4313	17.13	12.0863	47.3524	28.508
	24 nt	43.9815	21.0143	7.7758	27.2285	45.8734	16.9539	9.81107	27.3616	42.0896	25.0746	5.74053	27.0953	24 nt	40.5172	23.5854	10.1675	25.7298	38.9362	19.6809	12.234	29.1489	42.0983	27.49	8.10093	22.3108	24 nt	42.4929	20.825	7.90866	28.7734	47.5981	17.4323	8.30711	26.6625	37.3878	24.2177	7.5102	30.8844	24 nt	44.5484	20.1779	9.07369	26.2	40.99	15.1541	13.2436	30.6122	48.1068
	25 nt	41.8817	18.0491	15.4422	24.627	44.0197	14.3033	17.2626	24.4143	39.7436	21.7949	13.6218	24.8397	25 nt	47.8188	19.2114	11.291	21.6788	45.6376	13.4228	13.7584	27.1812	50	25	8.82353	16.1765	25 nt	46.4381	15.7513	14.9044	22.9062	49.0033	13.9535	17.8571	19.186	43.8729	17.5492	11.9516	26.6263	25 nt	49.4352	16.3156	9.76898	24.4802	46.7302	12.3978	12.5341	28.3379	52.1401
[truncated: 3 more columns]
