# Supplementary material for: Identification and Molecular Characterization of a Novel Hordeivirus Associated With Yellow Mosaic Disease of Privet (Ligustrum vulgare) in Europe
Source: Front Microbiol. 2021 Sep 27;12:723350. doi: 10.3389/fmicb.2021.723350 (PMC8503643; doi:10.3389/fmicb.2021.723350)
Supplement: Supplementary Dataset 3 — MISIS-generated, single-nucleotide resolution maps of 20–25 nt viral sRNAs in ligustrum mosaic virus (LigMV)-infected Ligustrum vulgare. The 20–25 nucleotide (nt) sRNAs from LigMV-infected plant (HYT-24) were mapped to the reconstructed consensus reference sequences of LigMV genomic (g) RNAs alpha (A), beta (B), and gamma (C) using BWA and the resulting BAM files were analyzed by MISIS-2 (Seguin et al., 2016) to generate count tables of reads mapped to each reference sequence with zero mismatches and sorted by size and polarity. In each count table, the first column gives nucleotide positions of the corresponding genomic RNA sequence. In the next columns, the positions of 5’-terminal nucleotide of sense sRNAs and 3’-terminal nucleotide of antisense siRNAs along the reference sequence are indicated, and the read counts are given for each sRNA of 20-, 21-, 22-, 23-, 24-, and 25-nt classes mapped with zero mismatches to the forward strand (columns 20, 21, 22, 23, 24, 25) and the reverse strand (columns 20_rev, 21_rev, 22_rev, 23_rev, 24_rev, 25_rev), along with the total counts of 20–25 nt sRNAs mapped on the forward (fwd_total) and reverse (rev_total) strands and on both strands (total). Histograms of the maps of total reads and those of each size-class are inserted on the right. [file Data_Sheet_3.xlsx]

## Sheet: Legend
Dataset S3. MISIS-generated, single-nucleotide resolution maps of 20-25 nt viral sRNAs in Ligustrum mosaic virus (LigMV)-infected Ligustrum vulgare. The 20-25 nucleotide (nt) sRNAs from LigMV-infected plant (HYT-24) were mapped to the reconstructed consensus reference sequences of LigMV genomic (g) RNAs alpha (S3A), beta (S3B) and gamma (S3C) using BWA and the resulting BAM files were analysed by…

## Sheet: S3A gRNA-alpha
position	20	21	22	23	24	25	20_rev	21_rev	22_rev	23_rev	24_rev	25_rev	fwd_total	rev_total	total
1	5	9	0	0	0	0	0	0	0	-1	0	0	14	-1	15
2	0	0	0	0	0	0	0	0	0	0	0	0	0	0	0
3	0	0	0	0	0	0	0	0	0	0	0	0	0	0	0
4	0	0	0	0	0	0	0	0	0	0	0	0	0	0	0
5	0	0	0	0	0	4	0	0	0	0	0	0	4	0	4
6	0	0	0	0	14	0	0	0	0	-1	0	0	14	-1	15
7	0	0	0	1	1	0	0	0	-1	0	0	0	2	-1	3
8	0	1	6	1	0	0	0	0	0	0	0	0	8	0	8
9	0	9	12	0	0	0	0	0	-1	0	0	0	21	-1	22
10	0	24	2	0	0	0	0	-2	0	0	0	0	26	-2	28
11	0	1	0	0	0	0	0	0	0	0	0	0	1	0	1
12	0	0	0	0	0	0	0	0	0	0	0	0	0	0	0
13	0	0	0	0	0	0	0	0	-1	0	0	0	0	-1	1
14	0	3	0	0	0	0	0	-8	-7	-1	0	0	3	-16	19
15	0	0	0	0	0	0	-2	-8	-34	-3	-1	0	0	-48	48
16	0	0	2	0	0	0	-1	-25	-12	-2	0	0	2	-40	42
17	0	5	4	0	0	0	0	-2	-3	0	0	0	9	-5	14
18	0	2	0	0	0	0	-2	-73	-63	-2	-3	-1	2	-144	146
19	0	1	4	0	0	0	-4	-12	-8	-2	-2	-2	5	-30	35
20	1	7	1	0	0	0	0	-54	-19	-3	0	0	9	-76	85
21	2	0	0	0	0	0	-1	-14	-11	-1	0	0	2	-27	29
22	0	1	6	0	9	0	-2	-124	-4	0	0	0	16	-130	146
23	0	2	4	0	0	0	-79	-47	-278	-2	-3	0	6	-409	415
24	0	5	16	2	0	0	-41	-177	-124	-17	-10	0	23	-369	392
25	0	1	2	0	0	0	-1	0	-3	0	0	0	3	-4	7
26	3	7	0	2	0	0	0	-1	-2	0	0	0	12	-3	15
27	1	0	8	0	0	0	0	-12	-1	-3	0	0	9	-16	25
28	0	2	1	0	0	0	0	0	-9	0	0	0	3	-9	12
29	1	0	0	0	0	0	0	-5	-1	0	0	0	1	-6	7
30	0	0	0	0	0	0	0	-2	0	0	0	0	0	-2	2
31	0	3	1	0	1	0	0	0	0	0	0	0	5	0	5
32	0	0	0	0	0	0	0	-4	-15	0	0	0	0	-19	19
33	0	0	0	0	0	0	0	-11	-4	-4	-2	0	0	-21	21
34	0	0	1	0	0	0	0	-2	-5	0	0	0	1	-7	8
35	0	0	0	0	0	0	0	-14	-46	-2	-1	0	0	-63	63
36	0	0	0	0	0	0	0	0	0	0	0	0	0	0	0
37	0	0	0	0	0	0	0	0	0	0	0	0	0	0	0
38	0	0	0	0	0	0	-4	-8	-3	0	0	0	0	-15	15
39	0	0	0	0	0	0	0	0	0	0	0	0	0	0	0
40	0	1	0	0	0	0	0	0	0	0	0	0	1	0	1
41	0	0	2	0	0	0	0	0	0	0	0	0	2	0	2
42	0	1	0	0	0	0	0	-5	-2	0	0	0	1	-7	8
43	0	1	0	0	0	0	-1	-1263	-1441	0	0	0	1	-2705	2706
44	0	0	0	0	0	0	-2	-89	-7	-11	-1	0	0	-110	110
45	0	12	9	0	2	0	-5	-28	-49	-7	-1	-1	23	-91	114
46	0	0	0	0	0	0	0	-1	-8	0	-2	0	0	-11	11
47	0	0	3	0	0	0	-2	-2	-15	-3	-2	0	3	-24	27
48	0	1	0	3	0	0	0	-5	-24	0	0	0	4	-29	33
49	0	0	2	0	0	0	-1	-24	-29	-1	0	0	2	-55	57
50	0	0	0	0	0	1	-1	-6	-8	-1	-1	0	1	-17	18
51	2	1	0	1	0	0	0	-4	-5	0	0	0	4	-9	13
52	0	0	5	0	1	0	-1	-6	-27	0	-1	0	6	-35	41
53	0	4	0	0	0	0	0	-12	-5	0	0	0	4	-17	21
54	2	1	6	0	0	0	0	-1	-7	0	0	0	9	-8	17
55	0	4	0	0	0	0	0	0	-21	-2	0	0	4	-23	27
56	8	0	3	0	0	0	-1	-34	-191	-9	-3	-1	11	-239	250
57	0	0	1	0	0	0	-3	-70	-212	0	-4	0	1	-289	290
58	0	1	1	0	0	0	-2	-27	-12	-1	0	0	2	-42	44
59	0	1	1	0	0	0	-1	-10	-18	0	0	0	2	-29	31
60	1	4	3	0	0	0	-1	-6	0	0	0	0	8	-7	15
61	0	1	1	0	0	0	-6	-21	-18	-3	0	0	2	-48	50
62	1	1	0	0	0	0	0	-57	-52	0	0	0	2	-109	111
63	0	0	3	1	0	0	-1	-46	-4	-2	0	0	4	-53	57
64	0	8	2	0	0	0	-1	-1	-2	0	-2	0	10	-6	16
65	1	9	1	0	0	0	0	-34	-116	-8	0	0	11	-158	169
66	0	1	1	0	0	0	-2	-194	-553	-2	-2	0	2	-753	755
67	0	0	0	0	0	0	-4	-125	-25	0	-1	0	0	-155	155
68	0	0	0	0	0	0	0	0	-1	0	0	-1	0	-2	2
69	0	0	0	0	0	0	0	-1	0	0	0	0	0	-1	1
70	0	0	0	0	0	0	0	0	0	0	0	0	0	0	0
71	0	0	0	0	0	0	0	-2	0	0	-1	0	0	-3	3
72	0	0	0	0	0	0	0	-10	-1	0	0	0	0	-11	11
73	0	0	0	0	0	0	0	-1	-10	0	-8	0	0	-19	19
74	0	0	0	0	0	0	0	0	-1	-4	-1	0	0	-6	6
75	0	0	1	0	0	0	0	0	-39	-3	-5	0	1	-47	48
76	0	0	10	0	0	0	0	-25	-125	-9	0	0	10	-159	169
77	0	5	0	0	0	0	-1	-29	-283	-1	0	0	5	-314	319
78	0	1	0	0	0	0	-1	-106	-26	0	0	0	1	-133	134
79	0	0	0	0	0	0	-9	-10	-17	0	-1	0	0	-37	37
80	0	0	4	0	0	0	0	0	0	0	0	0	4	0	4
81	0	1	13	0	0	0	0	0	0	0	0	0	14	0	14
82	0	0	0	0	0	0	0	0	-2	0	-1	0	0	-3	3
83	0	1	5	1	0	0	0	-7	-1	0	0	0	7	-8	15
84	0	11	20	0	1	0	-1	-7	-12	0	0	0	32	-20	52
85	2	40	5	1	0	0	-1	-7	-7	0	0	0	48	-15	63
86	1	8	49	0	0	0	0	-7	-13	-1	0	0	58	-21	79
87	0	27	8	0	4	0	-2	-2	-20	0	0	0	39	-24	63
88	1	0	0	14	0	0	0	-2	-10	0	0	0	15	-12	27
89	0	0	1047	0	0	0	0	-2	-1	0	0	0	1047	-3	1050
90	0	252	2	1	0	0	0	-3	-1	0	0	0	255	-4	259
91	3	0	1	0	0	0	0	0	0	0	0	0	4	0	4
92	0	0	2	0	0	0	0	0	0	0	0	0	2	0	2
93	0	0	0	0	0	0	0	0	-1	0	0	0	0	-1	1
94	0	0	1	0	0	0	0	0	0	0	0	0	1	0	1
95	0	0	1	0	0	0	0	-2	0	0	0	0	1	-2	3
96	0	0	0	0	0	0	0	0	0	0	0	0	0	0	0
97	0	0	0	0	0	0	0	-2	0	0	0	0	0	-2	2
98	0	0	0	0	0	0	-1	-7	-30	-1	0	0	0	-39	39
99	0	0	0	0	0	0	-2	-13	-83	-2	0	-1	0	-101	101
100	0	0	0	0	0	0	0	0	0	0	0	0	0	0	0
101	0	2	0	0	0	0	0	-1	0	0	0	0	2	-1	3
102	0	0	0	1	0	0	0	0	0	0	0	0	1	0	1
103	0	0	0	0	0	1	0	0	0	0	0	0	1	0	1
104	0	0	0	0	0	0	0	-12	-2	0	0	0	0	-14	14
105	0	0	6	2	2	0	-1	-1	0	0	0	0	10	-2	12
106	0	314	31	4	6	0	0	0	-1	0	0	0	355	-1	356
107	0	66	127	7	5	0	0	-1	-230	-1	0	0	205	-232	437
108	2	91	19	3	0	0	0	0	-2	0	0	0	115	-2	117
109	2	4	57	0	0	0	-1	-5	-50	-1	0	0	63	-57	120
110	0	28	6	0	0	1	0	-9	-66	-8	-1	0	35	-84	119
111	1	1	46	0	0	0	-3	-11	-57	-4	0	0	48	-75	123
112	1	0	6	0	0	0	-1	-2	-25	0	0	0	7	-28	35
113	0	3	34	2	0	0	-2	-142	-11	0	0	0	39	-155	194
114	0	3	30	0	0	0	-5	-50	-86	-12	-4	0	33	-157	190
115	0	4	1	0	0	0	0	-2	-2	0	0	0	5	-4	9
116	4	14	22	10	0	1	-2	-30	-56	0	0	0	51	-88	139
117	0	35	80	1	2	0	-1	-11	-16	-1	0	0	118	-29	147
118	3	269	174	6	7	0	0	-1	-4	0	0	0	459	-5	464
119	2	39	56	15	0	0	0	-2	0	0	0	0	112	-2	114
120	0	3	6	0	0	0	-3	-1	-1	0	-1	0	9	-6	15
121	0	2	0	0	0	0	-2	-1	-3	0	0	0	2	-6	8
122	0	0	1	0	0	0	0	0	-9	0	0	0	1	-9	10
123	0	28	3	0	0	0	0	-14	-10	-1	0	0	31	-25	56
124	0	1	1	0	0	0	0	0	-3	0	0	0	2	-3	5
125	0	1	1	0	0	0	0	-24	-11	0	-2	0	2	-37	39
126	0	0	0	0	0	0	0	-7	-1	0	0	0	0	-8	8
127	0	16	14	1	0	0	0	0	0	0	0	0	31	0	31
128	0	6	3	0	0	0	0	-1	-1	0	0	0	9	-2	11
129	1	13	4	0	0	0	0	-8	-6	-1	-1	0	18	-16	34
130	0	0	4	1	0	0	0	0	0	-1	0	0	5	-1	6
131	0	17	39	0	0	0	0	0	0	0	0	0	56	0	56
132	0	12	7	2	0	0	0	0	-8	0	0	0	21	-8	29
133	0	3	91	2	0	0	0	0	0	0	0	0	96	0	96
134	0	2	28	0	0	0	0	0	-1	0	0	0	30	-1	31
135	0	0	1	0	0	0	0	0	0	0	0	0	1	0	1
136	0	0	3	1	0	0	0	0	0	0	0	0	4	0	4
137	0	0	0	0	0	0	0	0	-5	0	0	0	0	-5	5
138	0	0	0	0	0	0	0	0	0	0	0	0	0	0	0
139	0	1	2	0	0	0	0	0	-1	0	0	0	3	-1	4
140	0	0	0	0	0	0	0	-1	0	0	0	0	0	-1	1
141	0	1	0	0	0	0	0	0	0	0	0	0	1	0	1
142	0	0	1	0	0	0	0	0	0	0	0	0	1	0	1
143	0	0	1	0	0	0	0	-1	0	0	0	0	1	-1	2
144	0	1	1	1	0	0	0	0	0	0	0	0	3	0	3
145	0	0	0	0	0	0	0	0	0	0	0	0	0	0	0
146	0	1	0	0	0	0	0	0	0	0	0	0	1	0	1
147	0	3	0	0	0	0	0	0	0	0	0	0	3	0	3
148	0	0	1	0	0	0	0	0	0	0	0	0	1	0	1
149	0	0	0	0	0	0	0	-1	0	0	0	0	0	-1	1
150	0	1	0	0	0	0	0	0	0	0	0	0	1	0	1
151	0	0	0	0	0	0	0	0	-1	0	0	0	0	-1	1
152	0	0	1	0	0	0	0	-10	-5	0	0	0	1	-15	16
153	0	1	0	0	0	0	0	0	-2	0	0	0	1	-2	3
154	0	1	1	1	0	0	0	0	0	0	0	0	3	0	3
155	0	2	7	0	0	0	0	-1	0	0	0	0	9	-1	10
156	2	7	2	0	0	0	0	0	-1	0	0	0	11	-1	12
157	0	0	0	0	0	0	0	-1	0	0	0	0	0	-1	1
158	0	0	0	0	0	0	0	0	-1	0	-1	0	0	-2	2
159	0	0	0	0	0	0	0	-22	-107	-2	0	-1	0	-132	132
160	0	0	0	0	0	0	0	-10	0	-1	0	0	0	-11	11
161	0	1	5	2	0	0	0	-7	-2	-1	0	0	8	-10	18
162	0	1	3	0	0	0	-6	-17	-37	-2	0	0	4	-62	66
163	0	6	10	0	0	0	-2	-18	-108	-2	-2	0	16	-132	148
164	0	18	5	0	1	0	-1	-40	-36	-5	0	0	24	-82	106
165	0	0	2	0	0	0	-1	-21	-149	-3	0	0	2	-174	176
166	0	1	16	0	0	0	0	-1	0	0	0	0	17	-1	18
167	0	14	10	3	0	0	-1	-44	-22	0	0	0	27	-67	94
168	1	0	3	0	1	1	-6	-30	-158	-3	-1	0	6	-198	204
169	1	157	66	3	7	0	0	-5	-2	-2	0	0	234	-9	243
170	0	52	112	2	0	0	-1	-35	-66	-2	0	0	166	-104	270
171	1	67	27	0	0	0	-4	-82	-259	-13	0	-2	95	-360	455
172	2	72	10	2	0	0	-2	-16	-48	0	0	0	86	-66	152
173	5	2	13	1	0	0	-1	-207	-51	0	0	0	21	-259	280
174	0	0	19	0	0	0	-8	-63	-84	0	0	0	19	-155	174
175	2	94	45	0	0	0	-2	-36	-1	0	0	0	141	-39	180
176	0	1	0	0	0	0	-1	-2	-11	0	0	0	1	-14	15
177	0	1	2	0	0	0	-1	0	0	0	0	0	3	-1	4
178	0	2	207	0	1	0	0	0	-5	-1	0	0	210	-6	216
179	0	4	14	0	0	0	-1	0	-1	0	0	0	18	-2	20
180	1	22	11	0	0	0	0	0	0	0	0	0	34	0	34
181	2	5	2	0	0	0	0	0	-2	0	0	0	9	-2	11
182	0	0	0	0	0	0	0	-1	-10	0	0	0	0	-11	11
183	0	0	0	0	0	0	0	0	0	0	0	0	0	0	0
184	0	0	0	0	0	0	-4	-1	-14	0	0	0	0	-19	19
185	0	2	0	0	0	0	0	0	0	0	0	0	2	0	2
186	0	0	5	0	0	0	0	0	0	0	0	0	5	0	5
187	0	0	0	0	0	0	0	0	0	0	0	0	0	0	0
188	0	0	0	0	0	0	0	-3	-1	0	0	0	0	-4	4
189	0	5	0	0	0	0	0	0	0	0	0	0	5	0	5
190	0	1	0	0	0	0	0	-2	0	0	0	0	1	-2	3
191	0	0	0	0	0	0	0	0	0	-1	0	0	0	-1	1
192	0	0	0	0	0	0	0	-4	-7	-1	0	0	0	-12	12
193	0	0	0	0	0	0	-1	-15	-18	0	0	0	0	-34	34
194	0	0	29	1	0	0	0	-5	-39	0	0	0	30	-44	74
195	0	19	5	0	0	0	0	-2	-4	0	0	0	24	-6	30
196	5	39	3	0	0	0	-2	-5	-37	0	0	0	47	-44	91
197	3	1	0	0	0	0	-2	-15	0	0	0	0	4	-17	21
198	0	0	9	0	1	0	0	0	-1	0	0	0	10	-1	11
199	0	0	23	0	0	0	0	0	-1	0	0	0	23	-1	24
200	0	2	0	0	0	0	0	0	0	0	0	0	2	0	2
201	0	0	0	0	0	0	0	0	0	0	0	0	0	0	0
202	0	0	0	0	0	0	0	0	0	0	0	0	0	0	0
203	0	0	0	0	0	0	0	-6	-4	-2	-1	0	0	-13	13
204	0	1	8	1	0	0	0	-25	-89	-1	0	0	10	-115	125
205	0	3	2	1	0	0	0	0	-2	0	0	0	6	-2	8
206	1	7	15	0	0	0	0	-8	-4	0	0	0	23	-12	35
207	0	1	0	0	0	0	0	-1	-18	-2	0	0	1	-21	22
208	0	1	3	0	3	0	0	0	-1	0	0	0	7	-1	8
209	0	2	15	2	1	0	0	0	-1	0	0	0	20	-1	21
210	0	1	25	0	1	0	0	0	0	0	0	0	27	0	27
211	0	18	9	5	2	0	0	-1	-3	0	0	0	34	-4	38
212	0	0	0	0	0	0	0	0	0	0	0	0	0	0	0
213	0	5	17	0	0	0	0	0	0	0	0	0	22	0	22
214	0	0	0	0	0	0	0	0	0	0	0	0	0	0	0
215	0	0	0	0	0	0	0	0	0	0	0	0	0	0	0
216	0	0	0	0	0	0	0	0	-3	0	0	0	0	-3	3
217	0	0	0	0	0	0	0	-1	0	0	0	0	0	-1	1
218	0	1	10	0	0	1	0	0	-7	0	-2	0	12	-9	21
219	0	4	2	0	0	0	0	0	0	0	0	0	6	0	6
220	2	2	22	1	0	0	0	0	-3	0	0	0	27	-3	30
221	0	0	0	0	0	0	0	-3	-1	0	0	0	0	-4	4
222	0	25	44	1	1	0	0	-1	-1	0	0	0	71	-2	73
223	0	6	2	0	0	0	0	0	0	0	0	0	8	0	8
224	11	41	67	1	0	0	0	-3	-1	0	0	0	120	-4	124
225	0	5	4	0	0	0	0	0	0	0	0	0	9	0	9
226	0	29	1	0	1	0	0	0	0	0	0	0	31	0	31
227	0	1	2	1	1	0	0	0	0	0	0	0	5	0	5
228	0	4	63	0	0	0	0	0	0	0	0	0	67	0	67
229	0	2	3	0	0	0	0	0	-1	0	0	0	5	-1	6
230	0	1	2	0	0	0	0	0	0	0	0	0	3	0	3
231	0	0	0	0	0	0	0	-3	-2	0	0	0	0	-5	5
232	0	9	9	2	0	0	0	-1	0	0	0	0	20	-1	21
233	0	4	57	0	0	0	0	0	-1	0	0	0	61	-1	62
234	0	3	0	0	0	0	0	0	0	0	0	0	3	0	3
235	0	0	0	0	0	0	0	0	0	0	0	0	0	0	0
236	0	0	0	0	0	0	0	0	-1	0	0	0	0	-1	1
237	0	2	0	0	0	0	0	0	0	0	0	0	2	0	2
238	0	0	0	0	0	0	0	0	0	0	0	0	0	0	0
239	0	0	0	0	0	0	0	0	-1	0	0	0	0	-1	1
240	0	2	9	0	0	0	0	-6	-37	0	0	0	11	-43	54
241	0	7	1	1	0	0	0	-2	-1	0	0	0	9	-3	12
242	0	9	62	0	0	0	0	-2	-2	0	0	0	71	-4	75
243	0	3	1	1	0	0	0	-2	-4	0	0	0	5	-6	11
244	0	1	14	2	0	1	0	-5	-1	0	0	0	18	-6	24
245	0	6	0	0	0	0	-1	-2	-2	0	0	0	6	-5	11
246	0	3	31	0	0	0	0	0	0	0	0	0	34	0	34
247	0	0	2	0	0	0	0	0	0	0	0	0	2	0	2
248	0	0	3	0	0	0	0	-2	-11	-6	0	0	3	-19	22
249	0	8	16	0	0	0	0	-1	-4	-1	0	0	24	-6	30
250	3	32	19	1	2	0	0	-5	-2	0	0	0	57	-7	64
251	0	14	14	2	0	0	-2	-6	-7	0	0	0	30	-15	45
252	0	14	96	0	0	0	0	-30	-2	0	0	0	110	-32	142
253	2	196	30	0	2	0	0	-1	-1	0	-1	0	230	-3	233
254	2	23	10	6	0	0	0	0	-5	0	0	0	41	-5	46
255	0	39	70	0	0	0	0	-4	-4	0	0	0	109	-8	117
256	0	38	5	0	0	0	0	-2	-10	0	0	0	43	-12	55
257	3	17	57	0	5	0	0	-3	0	0	0	0	82	-3	85
258	0	53	31	8	0	0	-1	-1	-4	-1	0	0	92	-7	99
259	2	7	119	3	2	0	0	0	0	0	0	0	133	0	133
260	1	73	97	25	0	0	0	-5	-14	-1	0	0	196	-20	216
261	1	10	61	0	0	0	0	0	-2	0	0	0	72	-2	74
262	0	11	28	2	0	0	0	-1	0	0	0	0	41	-1	42
263	0	0	0	0	0	0	0	0	-2	0	0	0	0	-2	2
264	0	0	1	0	0	0	-1	-9	-11	0	0	0	1	-21	22
265	0	0	3	0	0	0	-3	-17	-13	-2	0	0	3	-35	38
266	0	4	6	0	0	0	0	-1	-1	0	0	0	10	-2	12
267	3	23	12	0	0	0	0	-1	-1	0	0	0	38	-2	40
268	0	0	10	0	0	0	0	0	0	0	0	0	10	0	10
269	0	29	10	0	0	0	0	0	0	0	0	0	39	0	39
270	0	2	2	0	0	0	0	-3	-8	0	0	0	4	-11	15
271	0	3	1	0	0	0	0	-2	-6	0	0	0	4	-8	12
272	0	0	6	0	0	0	0	-2	0	0	0	0	6	-2	8
273	0	5	16	1	0	0	0	-28	-23	0	0	0	22	-51	73
274	0	8	2	0	0	0	0	0	0	0	0	0	10	0	10
275	1	4	1	0	0	0	0	0	0	0	0	0	6	0	6
276	0	1	2	1	0	1	0	0	0	0	0	0	5	0	5
277	0	1	15	1	0	0	0	0	0	0	0	0	17	0	17
278	0	2	2	0	0	0	0	0	0	0	0	0	4	0	4
279	1	1	1	0	0	0	-1	0	-1	0	-1	0	3	-3	6
280	0	0	8	0	0	0	0	-1	0	0	0	0	8	-1	9
281	0	3	0	0	0	0	0	0	0	0	0	0	3	0	3
282	1	0	1	0	0	1	0	0	0	0	0	0	3	0	3
283	2	0	3	2	1	0	0	0	0	0	0	0	8	0	8
284	0	0	11	1	0	1	0	-4	-6	-2	0	0	13	-12	25
285	0	65	29	0	3	3	0	-29	-281	-5	-2	0	100	-317	417
286	0	2	0	0	6	0	0	-17	-4	-1	0	0	8	-22	30
287	0	1	66	2	0	0	-3	-25	-74	-2	-1	0	69	-105	174
288	0	11	222	0	1	0	0	-6	-4	0	0	0	234	-10	244
289	1	38	13	1	0	0	-1	-24	-3	0	0	0	53	-28	81
290	3	15	10	0	0	0	0	0	0	0	0	0	28	0	28
291	0	10	2	0	0	0	0	0	0	0	0	0	12	0	12
292	0	6	17	0	0	0	0	0	0	0	0	0	23	0	23
293	0	9	10	0	1	0	0	0	-5	0	0	0	20	-5	25
294	1	3	0	1	0	0	0	0	0	0	0	0	5	0	5
295	0	0	1	0	0	0	-2	-10	0	0	0	0	1	-12	13
296	0	0	0	0	0	0	-1	-1	-1	0	0	0	0	-3	3
297	0	0	0	0	0	0	0	0	0	0	0	0	0	0	0
298	0	0	0	0	0	0	0	0	-1	0	0	0	0	-1	1
299	0	0	0	0	0	0	0	-5	-27	0	0	0	0	-32	32
300	0	1	0	0	0	0	0	-5	-16	0	0	0	1	-21	22
301	0	0	0	0	0	0	-1	-8	-2	0	0	0	0	-11	11
302	0	0	1	0	0	0	0	-1	-3	0	0	0	1	-4	5
303	0	0	0	0	0	0	-1	-8	-24	-1	0	0	0	-34	34
304	0	0	0	0	0	0	0	-9	-5	0	0	0	0	-14	14
305	0	0	2	0	0	0	0	-4	-1	0	0	0	2	-5	7
306	0	10	0	1	0	1	0	-1	-6	-1	0	0	12	-8	20
307	0	1	0	0	0	0	-3	-113	-216	-8	-9	-1	1	-350	351
308	0	0	6	0	0	0	0	-18	-104	-7	0	0	6	-129	135
309	1	23	132	1	0	0	0	-16	-23	0	0	0	157	-39	196
310	0	45	20	0	1	0	-1	-31	-16	-1	0	0	66	-49	115
311	3	3	76	0	0	0	0	-2	-2	0	0	0	82	-4	86
312	1	45	268	5	1	0	0	-1	0	0	0	0	320	-1	321
313	2	73	0	0	0	0	0	0	0	0	0	0	75	0	75
314	3	10	0	0	0	0	0	-1	-1	0	0	0	13	-2	15
315	1	11	1	0	0	0	0	0	-1	0	0	0	13	-1	14
316	1	0	0	0	0	0	0	0	0	0	0	0	1	0	1
317	0	0	0	0	0	0	0	0	-4	0	0	0	0	-4	4
318	0	0	43	10	0	1	0	0	0	0	0	0	54	0	54
319	0	15	30	1	0	0	0	0	0	0	0	0	46	0	46
320	0	2	5	2	0	1	-3	0	0	0	0	0	10	-3	13
321	0	1	5	1	0	0	0	-1	0	0	0	0	7	-1	8
322	0	7	13	3	0	0	0	0	-1	0	0	0	23	-1	24
323	0	5	54	0	0	0	0	0	0	0	0	0	59	0	59
324	0	34	10	0	0	0	0	0	-16	-1	0	0	44	-17	61
325	1	7	0	0	0	0	-2	-175	-93	-2	0	0	8	-272	280
326	1	0	0	0	0	0	-1	-1	-1	0	0	0	1	-3	4
327	1	2	0	1	0	0	0	-2	-4	-1	0	0	4	-7	11
328	0	1	1	0	0	0	-3	-33	-16	-1	0	0	2	-53	55
329	0	6	18	1	2	0	0	0	-1	0	0	0	27	-1	28
330	1	14	16	1	0	0	-3	-20	-174	0	0	0	32	-197	229
331	0	3	4	2	0	0	0	-21	-20	0	0	0	9	-41	50
332	0	7	19	0	0	0	0	-1	0	0	0	0	26	-1	27
333	5	32	11	1	10	0	0	0	0	0	0	0	59	0	59
334	1	0	12	7	0	0	0	0	0	0	0	0	20	0	20
335	0	7	10	0	0	1	0	-2	0	0	0	0	18	-2	20
336	1	11	3	0	1	0	0	-22	-167	0	0	0	16	-189	205
337	0	15	3	6	6	0	-1	-3	0	0	0	0	30	-4	34
338	1	6	230	2	0	0	0	0	0	0	0	0	239	0	239
339	1	157	44	0	1	1	0	0	-2	0	0	0	204	-2	206
340	2	8	12	1	0	1	0	0	-1	0	0	0	24	-1	25
341	0	6	60	1	0	0	0	-1	0	0	0	0	67	-1	68
342	0	12	9	0	0	0	0	0	-1	0	0	0	21	-1	22
343	3	11	16	0	1	0	0	-50	-29	-2	0	0	31	-81	112
344	0	2	0	0	0	0	0	0	-1	0	0	0	2	-1	3
345	0	0	7	0	1	0	0	-11	-5	0	0	0	8	-16	24
346	0	2	8	3	0	0	0	0	0	0	0	0	13	0	13
347	0	0	7	0	0	0	0	-13	-15	0	0	0	7	-28	35
348	0	274	63	0	0	1	0	0	-5	0	0	0	338	-5	343
349	1	48	3	0	0	0	0	-9	-6	0	0	0	52	-15	67
350	1	0	0	0	0	1	0	0	0	0	0	0	2	0	2
351	0	2	0	0	2	0	0	0	0	0	0	0	4	0	4
352	0	0	20	9	0	0	0	0	0	0	0	0	29	0	29
353	0	3	46	0	0	0	0	0	0	0	0	0	49	0	49
354	0	52	1	0	0	0	0	0	0	0	0	0	53	0	53
355	4	0	3	0	4	0	0	0	0	0	0	0	11	0	11
356	0	4	1	14	0	0	0	0	0	0	0	0	19	0	19
357	2	0	71	2	0	0	0	0	0	0	0	0	75	0	75
358	0	217	1	3	0	0	0	0	-8	0	0	0	221	-8	229
359	13	2	29	1	0	0	0	0	0	0	0	0	45	0	45
360	0	23	4	0	0	0	0	0	0	0	0	0	27	0	27
361	2	0	0	0	0	0	0	0	0	0	0	0	2	0	2
362	0	1	66	5	2	0	0	-1	0	0	0	0	74	-1	75
363	0	25	16	4	0	0	0	-2	0	0	0	0	45	-2	47
364	0	9	55	6	0	2	0	-1	0	0	0	0	72	-1	73
365	0	23	24	0	0	0	0	0	-3	0	0	0	47	-3	50
366	3	49	10	2	0	0	0	0	-2	0	0	0	64	-2	66
367	1	3	40	0	0	0	0	0	0	0	0	0	44	0	44
368	0	0	0	0	0	0	0	0	0	0	0	0	0	0	0
369	0	1	0	0	0	0	0	-4	-3	0	0	0	1	-7	8
370	0	0	26	1	0	0	0	-1	-8	0	0	0	27	-9	36
371	0	25	1	0	0	0	-1	-15	-1	0	0	0	26	-17	43
372	0	0	0	0	0	0	0	0	-6	0	0	0	0	-6	6
373	0	2	0	0	0	0	0	0	-2	0	0	0	2	-2	4
374	0	0	0	0	0	0	0	0	0	0	0	0	0	0	0
375	0	0	0	0	0	0	0	-1	-1	0	0	0	0	-2	2
376	0	0	0	0	0	0	0	0	-1	0	0	0	0	-1	1
377	0	0	0	0	0	0	0	-1	-1	0	0	0	0	-2	2
378	0	0	0	0	0	0	-2	-3	-12	-2	0	0	0	-19	19
379	0	0	0	0	0	0	0	0	0	0	0	0	0	0	0
380	0	0	0	0	0	0	0	-2	-4	0	0	0	0	-6	6
381	0	0	0	0	0	0	0	0	0	0	0	0	0	0	0
382	0	0	0	0	0	0	0	0	0	0	0	0	0	0	0
383	0	0	0	0	0	0	0	-1	-8	0	0	0	0	-9	9
384	0	0	0	0	0	0	0	-1	-4	0	0	0	0	-5	5
385	0	1	17	0	0	0	0	-6	0	0	0	0	18	-6	24
386	0	0	0	0	0	1	-1	-1	-6	0	0	0	1	-8	9
387	1	2	0	0	0	0	0	-1	-1	0	0	0	3	-2	5
388	1	7	16	27	0	0	0	-13	0	0	0	0	51	-13	64
389	0	0	126	0	0	0	0	0	0	0	0	0	126	0	126
390	0	81	15	0	0	0	0	0	0	0	0	0	96	0	96
391	0	3	0	0	0	0	0	-6	-1	0	0	0	3	-7	10
392	1	3	8	0	0	0	0	0	0	0	0	0	12	0	12
393	0	4	10	1	0	3	0	0	0	0	0	0	18	0	18
394	1	15	27	0	15	0	0	0	0	0	0	0	58	0	58
395	0	7	2	29	0	0	0	0	0	0	0	0	38	0	38
396	3	4	473	1	0	0	0	0	0	0	0	0	481	0	481
397	1	263	6	0	0	0	0	0	-2	0	0	0	270	-2	272
398	20	5	0	0	1	0	0	0	0	0	0	0	26	0	26
399	1	1	14	11	2	0	0	0	0	0	0	0	29	0	29
400	1	3	142	0	0	0	0	0	0	0	0	0	146	0	146
401	0	59	2	0	0	0	0	0	0	0	0	0	61	0	61
402	6	5	8	0	0	1	0	0	0	0	0	0	20	0	20
403	1	4	19	0	4	0	0	0	0	0	0	0	28	0	28
404	0	0	2	2	0	1	0	-1	0	0	0	0	5	-1	6
405	0	2	5	0	0	0	0	0	-1	0	0	0	7	-1	8
406	0	11	1	0	0	0	0	0	0	0	0	0	12	0	12
407	3	7	10	0	1	0	0	0	0	0	0	0	21	0	21
408	0	3	14	1	0	0	0	0	-1	0	0	0	18	-1	19
409	0	8	8	0	0	0	0	-1	0	0	0	0	16	-1	17
410	0	1	0	2	1	0	0	0	0	0	0	0	4	0	4
411	0	0	0	0	0	0	0	0	0	0	0	0	0	0	0
412	0	3	10	0	0	0	0	-1	0	0	0	0	13	-1	14
413	0	30	0	0	0	0	0	0	0	0	0	0	30	0	30
414	1	0	0	0	0	0	0	0	0	0	0	0	1	0	1
415	0	0	1	0	0	0	0	-2	0	0	0	0	1	-2	3
416	0	0	2	0	0	0	-1	-2	-1	0	0	0	2	-4	6
417	0	0	0	0	0	0	0	0	0	0	0	0	0	0	0
418	0	2	12	0	0	0	0	0	-1	0	0	0	14	-1	15
419	0	1	1	1	0	0	0	-3	-1	0	0	0	3	-4	7
420	0	2	0	0	0	0	0	0	0	0	0	0	2	0	2
421	0	0	2	0	0	0	0	0	0	0	0	0	2	0	2
422	0	0	0	0	0	0	0	0	0	0	0	0	0	0	0
423	0	0	0	0	0	0	0	0	-8	0	0	0	0	-8	8
424	0	0	2	0	0	0	0	-3	-1	0	0	0	2	-4	6
425	0	0	0	0	0	0	-1	0	0	0	0	0	0	-1	1
426	0	0	1	1	0	0	0	0	0	0	0	0	2	0	2
427	0	0	5	0	0	0	0	0	0	0	0	0	5	0	5
428	0	0	1	0	0	0	0	-2	-7	-1	0	0	1	-10	11
429	0	0	0	0	0	0	0	-9	-8	0	0	0	0	-17	17
430	0	3	5	3	0	0	0	-3	-1	-3	0	0	11	-7	18
431	0	2	5	1	0	0	0	0	-3	0	0	0	8	-3	11
432	0	11	1	0	0	0	0	-6	0	0	0	0	12	-6	18
433	0	1	7	0	0	0	0	0	-1	0	0	0	8	-1	9
434	0	9	1	0	1	1	0	0	-3	0	0	0	12	-3	15
435	1	0	0	0	0	0	-1	-1	-12	-2	-1	0	1	-17	18
436	0	1	6	1	1	0	-1	-8	-35	-1	-1	0	9	-46	55
437	0	18	267	5	1	1	-1	-79	-183	-6	-1	0	292	-270	562
438	1	87	111	1	4	0	-1	-43	-88	0	0	0	204	-132	336
439	5	41	116	6	0	0	-1	-22	-48	0	0	0	168	-71	239
440	1	87	412	1	0	0	-1	-29	-28	-1	0	0	501	-59	560
441	0	47	25	0	0	0	0	-11	-24	-1	0	0	72	-36	108
442	3	12	2	0	0	0	-2	-49	-129	-9	0	0	17	-189	206
443	0	2	9	0	0	0	-15	-124	-274	-10	-1	0	11	-424	435
444	0	4	4	0	0	0	-1	-18	-56	0	0	0	8	-75	83
445	0	1	1	1	0	0	0	-12	-5	0	0	0	3	-17	20
446	0	1	0	0	0	0	0	-1	0	0	0	0	1	-1	2
447	0	2	0	0	0	0	-1	-2	-3	-1	0	-1	2	-8	10
448	0	0	1	0	0	0	0	0	-1	0	0	0	1	-1	2
449	0	0	0	0	0	0	0	-1	0	0	0	0	0	-1	1
450	0	0	2	0	0	0	-1	0	-1	0	0	0	2	-2	4
451	0	9	10	0	0	0	0	0	-1	0	0	0	19	-1	20
452	1	2	0	0	0	0	0	0	0	0	0	0	3	0	3
453	0	1	0	0	0	0	0	0	0	0	0	0	1	0	1
454	0	0	0	0	0	0	0	-1	0	0	0	0	0	-1	1
455	0	0	0	0	0	0	0	0	0	0	0	0	0	0	0
456	0	0	2	0	0	0	0	0	-1	0	0	0	2	-1	3
457	0	1	0	0	0	0	0	0	0	0	0	0	1	0	1
458	0	0	0	0	0	0	0	-1	-14	0	0	0	0	-15	15
459	0	0	19	0	0	0	0	-1	0	-1	0	0	19	-2	21
460	0	4	3	0	0	0	-1	0	-3	0	0	0	7	-4	11
461	0	0	0	0	0	0	0	-7	0	0	0	0	0	-7	7
462	0	0	0	0	0	0	0	-1	0	0	0	0	0	-1	1
463	0	0	0	0	0	0	0	0	-2	0	0	0	0	-2	2
464	0	0	0	0	0	0	0	-5	-7	0	0	0	0	-12	12
465	0	0	0	0	0	0	0	-2	-5	0	-1	0	0	-8	8
466	0	0	0	0	0	0	0	-2	-3	0	0	0	0	-5	5
467	0	1	2	0	0	0	-1	-8	-10	0	0	0	3	-19	22
468	0	3	2	2	0	0	0	-2	-2	0	0	0	7	-4	11
469	0	1	5	0	0	0	0	0	0	0	0	0	6	0	6
470	0	1	16	0	0	0	0	0	0	0	0	0	17	0	17
471	0	0	0	0	0	0	0	-1	0	0	0	0	0	-1	1
472	0	0	0	0	0	0	0	-5	-20	-1	0	0	0	-26	26
473	0	0	1	0	0	0	0	-9	-50	0	0	0	1	-59	60
474	0	4	1	0	0	1	-1	-66	-110	-2	0	0	6	-179	185
475	0	1	13	0	2	0	-1	-37	-14	0	0	0	16	-52	68
476	0	14	18	8	0	0	0	-2	0	0	0	0	40	-2	42
477	0	2	425	0	0	0	0	0	0	0	0	0	427	0	427
478	0	296	8	1	0	0	0	-15	-27	-1	0	0	305	-43	348
479	3	1	1	0	0	1	0	-4	-2	0	0	0	6	-6	12
480	0	11	22	0	0	0	0	-22	-8	0	0	0	33	-30	63
481	0	40	21	1	0	0	0	0	-2	0	0	0	62	-2	64
482	0	76	6	0	0	0	0	0	-8	0	0	0	82	-8	90
483	0	5	2	0	0	0	0	-1	0	0	0	0	7	-1	8
484	0	0	1	0	0	0	0	0	0	0	0	0	1	0	1
485	0	0	7	0	0	0	0	-4	0	0	0	0	7	-4	11
486	1	24	1	0	0	0	0	-4	-24	0	0	0	26	-28	54
487	0	4	2	0	0	0	-1	-12	-5	0	0	0	6	-18	24
488	0	3	4	0	0	0	0	-2	-12	0	0	0	7	-14	21
489	1	11	3	0	0	0	0	0	0	0	0	0	15	0	15
490	0	2	13	0	0	0	0	-1	0	0	0	0	15	-1	16
491	0	31	4	3	0	0	0	-5	-2	0	0	0	38	-7	45
492	1	1	7	0	0	0	0	0	-1	0	0	0	9	-1	10
493	0	6	2	0	0	0	-1	0	0	0	0	0	8	-1	9
494	2	13	14	0	0	0	0	-6	0	0	0	0	29	-6	35
495	0	6	9	0	0	0	0	-2	-2	0	0	0	15	-4	19
496	0	5	0	0	0	0	0	0	0	0	0	0	5	0	5
497	0	10	7	0	0	0	0	-1	0	0	0	0	17	-1	18
498	0	2	31	0	0	0	0	0	0	0	0	0	33	0	33
499	2	57	22	0	1	0	0	0	0	0	0	0	82	0	82
500	4	47	29	1	0	0	0	0	0	0	0	0	81	0	81
501	0	16	51	0	0	0	0	0	0	0	0	0	67	0	67
502	1	1	0	0	0	0	0	0	0	0	0	0	2	0	2
503	4	0	0	0	0	0	0	0	-1	0	0	0	4	-1	5
504	0	3	0	0	0	0	0	-3	-1	0	-1	0	3	-5	8
505	0	1	2	0	0	0	0	-1	-55	-1	0	0	3	-57	60
506	0	0	20	0	0	0	0	-9	-10	0	0	0	20	-19	39
507	1	6	2	0	0	0	0	-6	-1	0	0	0	9	-7	16
508	1	8	23	0	0	0	0	-3	-15	0	0	0	32	-18	50
509	0	2	0	0	0	0	0	-10	-71	-1	0	0	2	-82	84
510	0	0	0	0	0	0	0	-6	-12	0	0	0	0	-18	18
511	0	0	3	0	0	0	-1	0	-7	0	0	0	3	-8	11
512	0	6	5	0	0	0	0	0	0	0	0	0	11	0	11
513	0	1	1	0	0	0	0	-3	-26	0	0	0	2	-29	31
514	0	0	0	0	0	0	0	-5	-5	0	0	0	0	-10	10
515	0	0	11	0	0	0	0	0	-5	0	0	0	11	-5	16
516	0	5	0	0	0	0	0	-21	-1	0	0	0	5	-22	27
517	0	0	1	0	0	0	-1	0	-15	0	0	0	1	-16	17
518	0	1	1	0	0	0	0	-3	-2	0	0	0	2	-5	7
519	0	0	3	0	0	0	0	-6	-17	0	0	0	3	-23	26
520	0	1	0	0	0	0	0	-1	-15	-1	0	0	1	-17	18
521	0	2	2	1	0	0	-1	-8	-8	0	0	0	5	-17	22
522	0	1	14	0	0	0	0	-2	-23	0	0	0	15	-25	40
523	0	19	1	0	0	0	0	-2	0	0	0	0	20	-2	22
524	1	5	21	0	0	0	-2	-40	-44	-6	-3	0	27	-95	122
525	0	2	9	0	0	1	0	-4	-9	0	0	0	12	-13	25
526	0	4	2	0	0	0	0	-4	-25	-6	0	0	6	-35	41
527	1	2	0	0	0	0	0	-12	-25	-1	0	0	3	-38	41
528	1	0	5	0	0	0	0	-39	-38	0	0	0	6	-77	83
529	0	0	2	0	0	0	-1	-4	-11	0	0	0	2	-16	18
530	0	3	0	0	0	1	0	-2	0	0	0	0	4	-2	6
531	0	3	4	0	0	0	0	0	0	0	0	0	7	0	7
532	0	0	0	4	0	0	0	0	0	0	0	0	4	0	4
533	0	0	22	1	0	0	0	0	0	0	0	0	23	0	23
534	0	14	0	0	0	0	0	0	0	0	0	0	14	0	14
535	0	2	0	0	0	0	0	0	0	0	0	0	2	0	2
536	0	0	0	0	0	0	0	0	0	0	0	0	0	0	0
537	0	0	1	0	0	0	0	0	-1	0	0	0	1	-1	2
538	0	0	0	1	0	0	0	-4	0	0	0	0	1	-4	5
539	0	4	247	0	0	0	-1	-29	-5	0	0	0	251	-35	286
540	0	17	0	0	0	0	0	-2	-5	0	-1	0	17	-8	25
541	10	3	1	0	0	0	0	-3	-5	0	0	0	14	-8	22
542	0	4	10	0	0	0	0	-24	-19	0	0	0	14	-43	57
543	0	11	1	0	0	0	0	-5	-26	-3	0	0	12	-34	46
544	0	14	48	0	0	0	0	-5	-23	0	0	0	62	-28	90
545	0	3	0	2	0	0	0	-6	-9	0	0	0	5	-15	20
546	0	1	21	0	0	0	0	-4	-4	0	0	0	22	-8	30
547	1	26	7	2	1	0	0	-1	-2	0	0	0	37	-3	40
548	0	3	130	0	0	6	0	0	-2	0	0	0	139	-2	141
549	1	96	28	4	2	0	0	-2	-2	0	0	0	131	-4	135
550	0	0	17	0	0	0	0	-3	-2	0	0	0	17	-5	22
551	0	18	32	0	0	0	-1	-8	-4	-1	0	0	50	-14	64
552	0	3	0	0	0	0	0	0	-13	0	0	0	3	-13	16
553	0	1	1	1	0	0	0	0	0	0	0	0	3	0	3
554	0	0	20	0	0	0	0	0	0	0	0	0	20	0	20
555	0	11	0	0	0	0	0	0	0	0	0	0	11	0	11
556	0	1	0	0	0	0	0	0	0	0	0	0	1	0	1
557	0	1	0	0	0	0	0	0	-3	0	0	0	1	-3	4
558	0	4	0	0	0	0	0	-14	-11	0	0	0	4	-25	29
559	0	1	2	0	0	0	0	-7	-6	0	0	0	3	-13	16
560	0	0	3	0	0	0	0	-2	-1	-1	0	0	3	-4	7
561	0	0	0	0	0	0	0	-7	-8	0	0	0	0	-15	15
562	0	0	0	0	0	0	0	-6	-35	-1	0	0	0	-42	42
563	0	2	0	0	0	0	0	-2	0	-1	0	0	2	-3	5
564	0	0	4	0	0	0	0	-8	-39	0	-1	0	4	-48	52
565	0	0	1	1	0	0	0	-4	-2	0	0	0	2	-6	8
566	0	0	57	0	0	0	0	-2	-35	0	0	0	57	-37	94
567	0	38	0	0	0	0	0	-4	-1	0	0	0	38	-5	43
568	1	0	1	0	0	0	0	-2	0	0	0	0	2	-2	4
569	0	0	0	0	0	0	0	-2	-5	0	0	0	0	-7	7
570	0	0	1	1	0	0	-3	-122	-188	-3	0	0	2	-316	318
571	0	0	1	0	0	0	0	-2	-2	0	0	0	1	-4	5
572	0	5	9	0	0	0	-2	-7	-2	0	0	0	14	-11	25
573	0	6	10	0	0	0	-1	-1	0	0	0	0	16	-2	18
574	0	8	0	0	0	0	0	-2	-9	0	0	0	8	-11	19
575	0	0	2	0	0	0	0	0	0	0	0	0	2	0	2
576	0	6	13	0	0	0	0	-5	-3	0	0	0	19	-8	27
577	0	0	1	0	0	0	0	0	-1	0	0	0	1	-1	2
578	0	0	0	0	0	0	0	0	-1	0	0	0	0	-1	1
579	0	3	7	0	0	0	0	-2	0	0	0	0	10	-2	12
580	0	3	0	0	0	0	0	0	-1	0	0	0	3	-1	4
581	0	6	59	2	0	0	0	0	0	0	0	0	67	0	67
582	0	58	60	0	0	0	0	0	0	0	0	0	118	0	118
583	3	39	1	0	0	0	0	0	0	0	0	0	43	0	43
584	1	1	8	1	1	0	0	0	-3	0	0	0	12	-3	15
585	0	0	3	0	0	0	0	0	0	0	0	0	3	0	3
586	0	2	9	0	0	0	0	0	0	0	0	0	11	0	11
587	0	1	0	0	0	0	0	0	0	0	0	0	1	0	1
588	0	0	0	0	0	0	0	0	0	0	0	0	0	0	0
589	0	0	0	0	0	0	0	0	0	0	0	0	0	0	0
590	0	5	4	0	0	0	0	0	-3	-1	0	0	9	-4	13
591	0	0	0	1	1	0	0	0	-2	0	0	0	2	-2	4
592	0	0	10	0	0	0	0	-2	-1	0	0	0	10	-3	13
593	0	19	87	6	0	0	0	-1	0	0	0	0	112	-1	113
594	0	44	44	0	0	0	-1	-13	-7	0	0	0	88	-21	109
595	1	9	1	0	0	0	0	0	0	0	0	0	11	0	11
596	0	4	0	0	0	0	0	0	0	0	0	0	4	0	4
597	0	0	0	0	0	0	0	-2	0	0	0	0	0	-2	2
598	0	0	1	0	0	0	0	0	-4	0	0	0	1	-4	5
599	0	4	1	0	0	0	0	-22	-2	0	0	0	5	-24	29
600	0	2	1	0	0	0	0	-37	-19	0	0	0	3	-56	59
601	0	0	0	0	0	0	-2	-11	-3	-1	0	0	0	-17	17
602	0	7	1	0	0	0	0	-2	-5	0	0	0	8	-7	15
603	0	0	0	0	0	0	0	0	0	0	0	0	0	0	0
604	0	0	1	1	0	0	0	-1	-2	0	0	0	2	-3	5
605	0	2	1	0	0	0	0	0	0	0	0	0	3	0	3
606	0	0	1	0	0	0	0	0	-1	0	0	0	1	-1	2
607	0	0	5	0	0	0	0	0	0	0	0	0	5	0	5
608	0	1	0	1	0	0	0	0	0	0	0	0	2	0	2
609	0	3	5	0	0	0	0	0	0	0	0	0	8	0	8
610	0	0	3	0	0	0	0	0	0	0	0	0	3	0	3
611	0	0	0	0	0	0	0	-3	0	0	0	0	0	-3	3
612	0	0	0	0	0	0	0	0	-3	0	0	0	0	-3	3
613	0	1	0	0	0	0	0	-2	-1	0	0	0	1	-3	4
614	0	0	0	0	0	0	0	-1	-2	0	0	0	0	-3	3
615	0	0	2	0	0	0	0	0	-1	0	0	0	2	-1	3
616	0	0	7	0	0	0	0	-3	-1	0	0	0	7	-4	11
617	0	0	9	0	0	0	0	-6	-17	0	0	0	9	-23	32
618	0	4	2	17	0	0	0	-8	-1	0	0	0	23	-9	32
619	1	8	331	1	0	0	0	0	-2	0	-1	0	341	-3	344
620	0	421	7	2	0	0	0	0	-2	0	0	0	430	-2	432
621	9	3	13	2	1	0	-1	0	-5	0	0	0	28	-6	34
622	0	43	25	1	0	0	0	-9	-9	-1	0	0	69	-19	88
623	0	23	59	2	2	0	0	-8	-15	-1	-1	0	86	-25	111
624	2	96	25	14	0	0	0	-10	-13	0	0	0	137	-23	160
625	1	6	161	2	0	0	-2	-11	-13	0	0	0	170	-26	196
626	1	190	146	0	0	0	0	-1	-1	0	0	0	337	-2	339
627	3	69	140	0	0	0	0	-4	0	0	0	0	212	-4	216
628	1	12	3	0	1	0	0	0	0	0	0	0	17	0	17
629	0	7	2	4	2	0	0	-1	-2	0	0	0	15	-3	18
630	0	1	23	3	0	0	0	-21	-236	0	0	0	27	-257	284
631	0	16	16	0	1	0	0	-27	-2	-1	0	0	33	-30	63
632	1	150	146	0	0	0	0	0	-5	0	0	0	297	-5	302
633	7	44	10	1	0	0	0	-2	0	0	0	0	62	-2	64
634	5	17	54	0	1	0	0	-4	-1	-1	0	0	77	-6	83
635	1	2	0	0	0	0	0	0	0	0	0	0	3	0	3
636	0	4	3	0	0	0	0	-2	0	0	0	0	7	-2	9
637	0	14	19	0	0	0	0	0	-3	0	0	0	33	-3	36
638	5	6	1	1	0	0	0	-5	0	-1	-1	0	13	-7	20
639	1	2	0	0	0	0	-1	-15	-115	-14	0	0	3	-145	148
640	1	16	4	1	0	0	0	-8	-25	-1	0	0	22	-34	56
641	4	4	23	1	0	1	0	-32	-3	0	0	0	33	-35	68
642	0	3	8	2	0	0	0	0	0	0	0	0	13	0	13
643	0	2	6	0	0	0	0	0	0	0	0	0	8	0	8
644	0	0	1	0	0	0	0	0	0	0	0	0	1	0	1
645	0	3	0	3	1	0	0	-1	0	0	-1	0	7	-2	9
646	0	1	58	0	0	0	0	0	0	0	0	0	59	0	59
647	0	31	4	0	0	0	0	0	0	0	0	0	35	0	35
648	0	0	5	0	0	0	0	-2	-3	0	0	0	5	-5	10
649	0	0	0	0	0	0	0	0	-2	0	0	-1	0	-3	3
650	0	1	1	0	0	0	0	-2	-5	-1	-1	0	2	-9	11
651	0	0	3	0	0	0	0	0	0	0	0	0	3	0	3
652	0	29	0	0	0	0	0	-4	-2	0	0	0	29	-6	35
653	0	0	0	0	0	0	0	-2	0	0	0	0	0	-2	2
654	0	2	0	0	0	0	0	-36	-19	0	-1	0	2	-56	58
655	0	0	1	0	0	0	-1	-15	-11	-9	-1	0	1	-37	38
656	0	8	2	0	0	0	0	-2	-10	0	-1	0	10	-13	23
657	0	2	0	0	0	0	0	-22	-20	-1	0	0	2	-43	45
658	0	1	0	1	0	0	0	-16	-70	0	0	0	2	-86	88
659	0	13	50	4	0	0	0	-20	-15	0	0	0	67	-35	102
660	0	14	13	0	0	0	-5	-38	-63	-2	-2	0	27	-110	137
661	2	9	4	2	0	0	-1	-93	-45	0	0	0	17	-139	156
662	0	2	16	1	0	0	-2	-16	-9	0	0	0	19	-27	46
663	0	42	5	0	0	0	-1	-85	-51	0	0	0	47	-137	184
664	0	3	1	0	0	0	-1	-74	-11	-7	-1	0	4	-94	98
665	1	3	1	0	0	0	0	0	-2	0	0	0	5	-2	7
666	0	6	3	0	0	0	0	-5	-2	0	0	0	9	-7	16
667	0	0	1	0	1	2	0	0	0	0	0	0	4	0	4
668	0	15	28	0	0	0	0	-3	-1	0	0	0	43	-4	47
669	0	10	2	0	0	0	0	-1	0	0	0	0	12	-1	13
670	1	44	181	0	0	0	0	0	0	0	0	0	226	0	226
671	1	86	35	0	0	0	0	0	0	0	0	0	122	0	122
672	1	2	1	0	0	0	0	-3	-7	0	0	0	4	-10	14
673	0	1	0	0	0	0	0	-12	0	0	0	0	1	-12	13
674	0	0	6	0	0	0	0	0	0	0	0	0	6	0	6
675	0	9	11	0	1	0	0	0	0	0	0	0	21	0	21
676	0	6	1	0	0	0	0	0	0	0	0	0	7	0	7
677	0	0	0	0	0	0	0	0	-7	0	0	0	0	-7	7
678	0	0	1	0	0	0	0	-49	-12	-3	-2	0	1	-66	67
679	0	0	0	0	0	0	0	-10	-12	0	0	0	0	-22	22
680	0	7	0	0	0	1	0	-53	-104	-4	-1	0	8	-162	170
681	0	1	1	3	1	0	-12	-219	-34	0	0	0	6	-265	271
682	0	4	454	3	0	0	-1	-35	-40	-1	0	0	461	-77	538
683	1	95	42	0	0	1	0	-1	-4	-1	0	0	139	-6	145
684	4	26	7	0	0	0	0	0	0	0	0	0	37	0	37
685	0	3	1	3	0	0	0	-7	-2	0	0	0	7	-9	16
686	0	1	7	1	0	0	0	-1	-1	-1	0	0	9	-3	12
687	0	60	9	0	0	0	0	-1	-7	0	0	0	69	-8	77
688	2	7	6	0	0	0	0	0	0	0	0	-1	15	-1	16
689	1	64	8	0	0	0	0	0	0	0	0	0	73	0	73
690	0	2	2	0	0	0	-1	-2	-1	0	0	0	4	-4	8
691	0	1	6	0	0	0	0	0	-1	0	0	0	7	-1	8
692	0	46	11	1	0	1	0	-3	-6	0	0	0	59	-9	68
693	4	5	33	10	5	0	0	-3	-2	0	0	0	57	-5	62
694	1	36	217	11	1	0	0	-3	-4	0	0	0	266	-7	273
695	3	150	110	7	0	1	-3	-17	-25	-1	0	0	271	-46	317
696	16	220	322	7	4	0	0	-19	-31	-2	0	0	569	-52	621
697	0	11	23	1	0	0	0	0	-4	0	0	0	35	-4	39
698	1	25	67	1	0	1	0	0	0	0	0	0	95	0	95
699	4	97	99	2	1	0	0	0	0	0	0	0	203	0	203
700	0	0	0	0	0	0	0	0	-1	0	0	0	0	-1	1
701	0	0	0	0	0	0	0	-1	-1	0	0	0	0	-2	2
702	0	1	4	0	0	0	0	0	-1	0	0	0	5	-1	6
703	0	20	80	1	0	0	0	0	0	0	0	0	101	0	101
704	0	2	0	0	0	0	0	0	0	0	0	0	2	0	2
705	0	2	2	0	0	0	0	0	0	0	0	0	4	0	4
706	2	2	0	0	0	0	0	0	0	0	0	0	4	0	4
707	0	0	0	0	0	0	0	0	0	0	0	0	0	0	0
708	0	0	0	0	0	0	0	0	0	0	0	0	0	0	0
709	0	0	0	0	0	0	0	0	-2	0	0	0	0	-2	2
710	0	0	0	0	0	0	0	0	0	0	0	0	0	0	0
711	0	1	0	0	0	0	0	0	0	0	0	0	1	0	1
712	0	0	3	0	0	0	0	0	-1	0	0	0	3	-1	4
713	0	2	3	0	0	0	0	-1	-7	0	0	0	5	-8	13
714	0	4	10	0	1	0	0	-1	-6	0	0	0	15	-7	22
715	1	2	9	1	0	0	0	-4	0	0	0	0	13	-4	17
716	1	7	265	4	2	0	0	-2	-5	0	0	0	279	-7	286
717	0	135	50	0	1	0	0	-9	0	-3	0	0	186	-12	198
718	1	24	95	1	0	0	-1	-2	-10	0	0	0	121	-13	134
719	1	34	23	0	0	0	0	-12	-1	-3	0	0	58	-16	74
720	2	89	59	1	1	0	-2	-5	-18	0	0	0	152	-25	177
721	1	4	0	0	0	0	-1	-78	-5	0	0	0	5	-84	89
722	0	0	4	0	0	0	0	-1	-1	0	0	0	4	-2	6
723	0	29	9	0	0	0	0	-4	-4	0	0	0	38	-8	46
724	0	15	2	0	0	0	0	-1	-3	0	0	0	17	-4	21
725	3	0	2	0	1	1	0	-3	-10	0	0	0	7	-13	20
726	0	1	4	0	0	0	-1	-11	-12	-1	0	0	5	-25	30
727	0	6	45	0	0	1	0	-71	-210	0	0	0	52	-281	333
728	0	3	2	0	0	0	-1	-21	-7	0	0	0	5	-29	34
729	0	3	2	0	1	0	0	-14	-19	-1	0	0	6	-34	40
730	0	2	18	1	0	1	0	-5	-1	0	0	0	22	-6	28
731	1	5	14	1	0	2	0	0	0	0	0	0	23	0	23
732	0	6	9	10	1	0	-1	-7	0	0	0	0	26	-8	34
733	0	0	33	0	0	0	0	0	0	0	0	0	33	0	33
734	0	0	0	0	0	0	0	0	0	0	0	0	0	0	0
735	0	0	0	0	0	0	0	0	-3	0	0	0	0	-3	3
736	0	0	0	0	0	0	0	-59	-66	-2	-3	0	0	-130	130
737	0	0	2	0	0	0	-2	-2	-5	0	0	0	2	-9	11
738	0	1	2	0	0	0	0	-12	-3	0	0	0	3	-15	18
739	0	2	4	0	0	0	-3	-1	-1	0	0	0	6	-5	11
740	0	3	0	0	0	0	0	0	-4	0	0	0	3	-4	7
741	0	1	0	0	0	0	0	0	-3	0	0	0	1	-3	4
742	0	7	3	0	0	0	0	0	0	0	0	0	10	0	10
743	0	0	1	0	0	0	0	0	0	0	0	0	1	0	1
744	0	1	5	0	0	0	0	0	0	0	0	0	6	0	6
745	0	0	0	0	0	0	0	0	0	0	0	0	0	0	0
746	0	0	0	0	0	0	0	0	-6	0	0	0	0	-6	6
747	0	2	1	0	0	0	0	-9	-1	0	0	0	3	-10	13
748	0	0	1	0	0	0	0	-2	0	-1	0	0	1	-3	4
749	0	0	0	0	0	0	0	-3	-61	0	0	0	0	-64	64
750	0	0	0	0	0	0	0	-6	-14	0	0	0	0	-20	20
751	0	0	0	0	0	0	0	-8	-19	0	0	0	0	-27	27
752	0	0	0	0	0	0	-1	-7	-5	0	0	0	0	-13	13
753	0	0	2	0	0	0	0	-3	-2	-1	-1	0	2	-7	9
754	0	0	1	0	0	0	0	0	0	0	0	0	1	0	1
755	0	0	28	1	0	0	0	0	-2	0	0	0	29	-2	31
756	0	2	0	0	0	0	0	-1	-4	0	0	0	2	-5	7
757	0	3	0	0	0	1	-3	-48	-70	-2	0	0	4	-123	127
758	0	0	0	0	0	0	0	-6	-8	0	0	0	0	-14	14
759	0	0	0	0	0	0	0	-2	-8	0	0	0	0	-10	10
760	0	1	2	0	0	0	0	-1	0	0	0	0	3	-1	4
761	0	0	1	0	0	0	0	0	-1	0	-1	0	1	-2	3
762	0	0	0	0	0	0	0	0	-2	0	0	0	0	-2	2
763	0	0	0	0	0	0	0	-27	-53	-2	-1	0	0	-83	83
764	0	1	1	0	0	0	-2	-7	-29	0	0	0	2	-38	40
765	0	0	8	0	0	0	0	0	0	0	0	0	8	0	8
766	0	4	0	0	0	0	-1	0	-6	0	0	0	4	-7	11
767	0	6	0	0	0	1	-1	-13	-15	-1	0	0	7	-30	37
768	0	2	44	0	0	0	0	-2	-18	0	0	0	46	-20	66
769	1	12	0	0	0	0	0	-5	-5	0	0	0	13	-10	23
770	3	4	35	1	0	0	0	-18	-8	0	0	0	43	-26	69
771	0	0	3	0	0	0	0	-2	-5	-1	0	0	3	-8	11
772	1	6	0	0	0	0	-2	-54	-4	0	0	0	7	-60	67
773	0	1	0	0	0	0	-10	-29	-113	0	0	0	1	-152	153
774	0	4	1	0	0	0	-1	-111	-5	0	0	0	5	-117	122
775	0	4	9	0	0	0	-2	-22	-5	0	0	0	13	-29	42
776	0	2	0	0	0	0	0	-40	-3	0	0	0	2	-43	45
777	0	0	13	0	0	0	-1	-2	0	0	0	0	13	-3	16
778	0	10	0	0	0	0	-1	0	0	0	0	0	10	-1	11
779	0	1	0	0	0	0	0	-1	0	0	0	0	1	-1	2
780	0	0	0	0	0	0	0	0	0	0	0	0	0	0	0
781	1	1	0	0	0	0	0	-14	-11	0	0	0	2	-25	27
782	0	0	0	0	0	0	0	-3	-7	0	0	0	0	-10	10
783	0	0	0	0	0	0	0	-2	-15	0	0	0	0	-17	17
784	0	1	0	0	0	0	0	0	0	0	0	0	1	0	1
785	0	0	0	0	0	0	0	0	-2	0	0	0	0	-2	2
786	0	2	2	0	0	0	0	-5	-9	0	0	0	4	-14	18
787	0	4	3	1	0	0	0	0	0	0	0	0	8	0	8
788	0	8	30	0	0	0	0	-1	-1	0	0	0	38	-2	40
789	0	2	2	0	0	0	0	-1	-1	0	0	0	4	-2	6
790	0	17	1	0	0	0	0	0	0	0	0	0	18	0	18
791	0	5	2	1	0	0	0	0	0	0	0	0	8	0	8
792	0	3	0	0	0	0	0	0	0	0	0	0	3	0	3
793	0	1	4	0	0	0	0	0	-1	0	0	0	5	-1	6
794	1	0	2	1	0	0	0	0	0	0	0	0	4	0	4
795	0	5	30	0	0	0	0	0	-4	0	-1	0	35	-5	40
796	0	8	2	0	0	0	0	-1	-1	0	0	0	10	-2	12
797	2	2	21	0	0	0	0	-2	-1	0	0	0	25	-3	28
798	0	12	2	0	0	0	0	-2	-5	0	0	0	14	-7	21
799	0	5	18	1	0	0	-1	-1	-1	0	0	0	24	-3	27
800	1	7	23	0	0	0	-1	-5	-12	0	0	0	31	-18	49
801	1	16	3	3	0	0	-7	-9	-9	0	0	0	23	-25	48
802	0	4	39	1	0	0	0	0	0	0	0	0	44	0	44
803	0	21	10	0	1	1	0	0	-1	0	0	0	33	-1	34
804	0	5	4	2	4	0	0	-1	-1	0	0	0	15	-2	17
805	0	9	21	1	0	0	-2	-296	-41	-5	-3	-3	31	-350	381
806	1	7	21	0	0	0	0	-10	-21	0	-1	0	29	-32	61
807	7	227	16	1	0	0	0	-2	-5	0	0	0	251	-7	258
808	3	8	61	0	0	0	0	-2	-1	0	0	0	72	-3	75
809	0	41	1	0	0	0	0	-1	-1	0	0	0	42	-2	44
810	3	1	0	0	0	0	0	0	0	0	0	0	4	0	4
811	0	1	0	0	0	0	0	-6	-6	0	0	0	1	-12	13
812	0	0	0	0	0	0	0	-6	-10	0	0	0	0	-16	16
813	0	3	5	0	0	0	-4	-51	-12	-1	0	0	8	-68	76
814	0	3	2	0	0	0	0	0	-1	0	0	0	5	-1	6
815	3	24	7	0	0	0	0	-1	0	0	0	0	34	-1	35
816	0	0	8	1	0	0	0	0	0	0	0	0	9	0	9
817	0	1	1	0	0	0	0	0	-4	0	0	0	2	-4	6
818	0	0	0	0	0	0	0	-29	-11	-1	0	0	0	-41	41
819	0	92	17	0	1	0	0	0	0	0	0	0	110	0	110
820	2	43	22	0	0	0	0	0	0	0	0	0	67	0	67
821	1	22	9	0	1	0	0	0	0	0	0	0	33	0	33
822	0	2	2	1	0	0	0	-1	0	0	0	0	5	-1	6
823	0	0	1	0	0	0	0	0	0	0	0	0	1	0	1
824	0	10	3	0	0	0	0	-2	0	0	0	0	13	-2	15
825	0	0	0	0	0	0	-1	0	-1	0	0	0	0	-2	2
826	0	3	0	0	0	0	0	0	0	0	0	0	3	0	3
827	0	0	1	0	0	0	0	0	0	0	0	0	1	0	1
828	0	5	1	0	0	0	0	0	0	0	0	0	6	0	6
829	0	1	0	0	0	0	0	0	0	0	0	0	1	0	1
830	0	0	0	0	0	0	0	-1	-2	0	0	0	0	-3	3
831	0	0	0	0	0	0	0	-2	-14	0	0	0	0	-16	16
832	0	1	7	1	1	0	0	-10	0	0	0	0	10	-10	20
833	0	4	68	0	0	0	0	-2	-6	0	0	0	72	-8	80
834	0	23	17	0	0	0	0	-4	-12	0	0	0	40	-16	56
835	0	5	10	0	0	0	0	-1	0	0	0	0	15	-1	16
836	0	2	3	0	0	0	0	-1	0	0	-1	0	5	-2	7
837	0	7	12	0	1	0	0	-1	-4	0	0	0	20	-5	25
838	0	4	4	4	0	0	0	-8	-17	0	0	0	12	-25	37
839	0	0	73	1	1	0	-1	0	-4	0	0	0	75	-5	80
840	0	5	9	0	0	1	-2	-15	-9	0	0	0	15	-26	41
841	3	9	9	2	0	0	0	-22	-48	-1	-1	0	23	-72	95
842	1	113	21	0	0	2	0	-132	-51	-1	0	0	137	-184	321
843	0	61	358	1	18	1	-12	-116	-218	-7	-2	0	439	-355	794
844	3	652	139	12	6	2	0	-7	-11	-1	0	0	814	-19	833
845	17	119	700	12	10	0	0	-91	-286	-3	-3	0	858	-383	1241
846	0	202	43	14	1	1	-4	-27	-15	0	-1	0	261	-47	308
847	2	69	554	0	0	1	-1	-31	-18	0	0	0	626	-50	676
848	0	118	7	0	0	0	0	-18	-83	-1	0	0	125	-102	227
849	22	9	0	0	0	0	0	-23	-22	0	0	0	31	-45	76
850	0	0	15	1	0	0	-1	-4	-1	0	0	0	16	-6	22
851	0	88	10	0	0	0	0	0	0	0	0	0	98	0	98
852	0	3	3	1	0	0	0	-4	-1	0	0	0	7	-5	12
853	0	10	5	0	0	0	0	-2	0	0	0	0	15	-2	17
854	0	16	3	0	1	0	0	0	0	0	0	0	20	0	20
855	2	1	2	1	0	0	0	0	-3	0	0	0	6	-3	9
856	0	2	13	0	0	0	0	-3	0	0	0	0	15	-3	18
857	0	26	7	0	0	0	0	0	0	0	0	0	33	0	33
858	0	0	0	0	0	0	0	0	0	-1	0	0	0	-1	1
859	0	0	0	0	0	0	0	-1	-2	0	0	0	0	-3	3
860	0	0	0	0	0	0	0	-1	0	0	0	0	0	-1	1
861	0	0	1	0	0	0	0	-1	0	0	0	0	1	-1	2
862	0	0	0	0	0	0	0	0	0	0	0	0	0	0	0
863	0	0	1	0	0	0	0	0	0	0	0	0	1	0	1
864	0	0	0	0	0	0	0	0	0	0	0	0	0	0	0
865	0	2	0	0	0	0	0	0	0	0	0	0	2	0	2
866	0	0	0	0	0	0	0	0	0	0	0	0	0	0	0
867	0	0	1	3	0	0	0	0	0	0	0	0	4	0	4
868	0	0	0	0	0	0	0	0	-1	0	0	0	0	-1	1
869	0	1	0	0	0	0	0	0	-2	0	0	0	1	-2	3
870	0	3	23	0	1	0	0	0	0	0	0	0	27	0	27
871	0	11	0	1	0	0	0	0	0	0	0	0	12	0	12
872	0	0	4	0	1	0	0	0	0	0	0	0	5	0	5
873	0	4	20	0	0	0	0	-9	-26	0	0	0	24	-35	59
874	0	4	6	0	1	0	-1	-3	-11	0	0	0	11	-15	26
875	2	6	0	0	1	0	0	0	0	0	0	0	9	0	9
876	4	0	29	0	0	0	0	0	-4	0	0	0	33	-4	37
877	0	12	21	0	0	0	0	-15	-1	0	0	0	33	-16	49
878	0	13	25	0	0	0	0	-1	-3	0	0	0	38	-4	42
879	1	9	0	0	0	0	0	0	-1	0	0	0	10	-1	11
880	1	2	6	0	0	0	0	0	0	0	0	0	9	0	9
881	0	3	6	2	0	0	0	0	0	0	0	0	11	0	11
882	0	1	2	1	0	0	0	-3	-7	0	0	0	4	-10	14
883	0	2	12	2	0	0	-1	-2	-3	0	0	0	16	-6	22
884	0	11	11	0	0	0	-1	-2	0	0	0	0	22	-3	25
885	0	24	16	2	0	1	0	0	0	0	0	0	43	0	43
886	0	14	3	0	1	0	0	-1	0	0	0	0	18	-1	19
887	0	0	1	0	0	0	0	-1	0	0	0	0	1	-1	2
888	0	3	8	1	0	0	0	0	0	0	0	0	12	0	12
889	0	5	1	0	0	0	0	0	0	0	0	0	6	0	6
890	0	0	0	0	0	0	0	0	-1	0	0	0	0	-1	1
891	0	0	0	0	0	0	0	-2	0	0	0	0	0	-2	2
892	0	2	0	0	0	0	0	0	0	0	0	0	2	0	2
893	0	4	0	0	0	0	0	0	0	0	0	0	4	0	4
894	0	0	0	0	0	0	0	0	0	0	0	0	0	0	0
895	0	0	3	0	0	0	0	0	0	0	0	0	3	0	3
896	0	2	0	0	0	0	0	-1	-6	0	0	0	2	-7	9
897	0	1	0	0	0	0	0	-1	0	0	0	0	1	-1	2
898	0	0	7	0	0	0	0	0	0	0	0	0	7	0	7
899	0	1	8	0	0	0	0	0	0	0	0	0	9	0	9
900	0	11	2	0	0	0	0	0	-2	0	0	0	13	-2	15
901	0	1	28	0	0	0	0	-1	-1	0	0	0	29	-2	31
902	1	14	6	0	0	0	0	-11	-4	0	0	0	21	-15	36
903	0	0	0	0	0	0	0	-11	-36	-1	0	0	0	-48	48
904	0	0	0	0	0	0	0	-1	-1	0	0	0	0	-2	2
905	0	0	0	0	0	0	0	-1	0	0	0	0	0	-1	1
906	0	1	0	0	0	0	-2	-5	-15	0	0	0	1	-22	23
907	0	2	1	1	0	0	0	-3	-4	0	0	0	4	-7	11
908	0	0	3	0	0	0	-1	-1	-13	0	0	0	3	-15	18
909	0	1	30	0	0	0	0	0	0	0	0	0	31	0	31
910	0	9	9	0	0	0	0	-3	-5	-1	0	0	18	-9	27
911	0	3	0	0	0	0	0	-10	-10	0	0	0	3	-20	23
912	0	7	1	0	0	0	0	0	0	0	0	0	8	0	8
913	1	1	5	0	0	0	0	-9	-5	0	0	0	7	-14	21
914	0	8	12	0	0	0	0	-4	-1	0	0	0	20	-5	25
915	0	0	0	0	0	0	0	0	0	0	0	0	0	0	0
916	1	5	6	0	0	0	0	-2	-1	0	0	0	12	-3	15
917	0	0	0	0	0	0	0	-3	-2	0	0	0	0	-5	5
918	0	2	0	0	0	0	0	0	0	0	0	0	2	0	2
919	0	0	3	0	0	0	0	-2	0	0	0	0	3	-2	5
920	0	2	3	0	0	0	0	0	0	0	0	0	5	0	5
921	0	2	0	0	0	0	0	0	0	0	0	0	2	0	2
922	0	2	6	0	0	0	0	0	0	0	0	0	8	0	8
923	0	2	0	0	0	0	0	-10	-15	0	0	0	2	-25	27
924	0	0	0	0	0	0	0	0	0	0	0	0	0	0	0
925	0	2	0	0	0	0	0	-1	0	0	0	0	2	-1	3
926	0	1	0	0	0	0	0	0	0	0	0	0	1	0	1
927	0	1	2	0	0	0	0	0	0	0	0	0	3	0	3
928	0	1	0	0	0	0	0	-1	-4	0	0	0	1	-5	6
929	0	1	0	0	0	0	0	0	-2	0	0	0	1	-2	3
930	0	4	3	0	0	0	0	0	-2	0	0	0	7	-2	9
931	0	0	0	0	0	0	0	-1	0	0	0	0	0	-1	1
932	0	3	1	0	0	0	0	0	-1	0	0	0	4	-1	5
933	0	0	1	0	0	0	0	-2	-7	0	0	0	1	-9	10
934	0	1	2	0	0	0	0	0	0	0	0	0	3	0	3
935	0	3	2	0	0	0	0	-3	0	0	0	0	5	-3	8
936	0	0	0	0	0	0	0	0	0	0	0	0	0	0	0
937	0	0	0	0	0	0	0	0	0	0	0	0	0	0	0
938	0	0	0	0	0	0	0	0	0	0	0	0	0	0	0
939	0	0	0	0	0	0	0	0	0	0	0	0	0	0	0
940	0	0	0	0	0	0	0	0	0	0	0	0	0	0	0
941	0	0	0	0	0	0	0	0	0	0	0	0	0	0	0
942	0	0	0	0	0	0	0	0	-1	0	0	0	0	-1	1
943	0	0	0	0	0	0	0	0	0	0	0	0	0	0	0
944	0	0	0	0	0	0	0	0	0	0	0	0	0	0	0
945	0	0	0	0	0	0	0	0	0	0	0	0	0	0	0
946	0	0	0	0	0	0	0	0	0	0	0	0	0	0	0
947	0	0	0	0	0	0	0	0	-1	0	0	0	0	-1	1
948	0	0	0	0	0	0	0	0	-1	0	0	0	0	-1	1
949	0	0	0	0	0	0	0	0	0	0	0	0	0	0	0
950	0	0	0	0	0	0	0	0	0	0	0	0	0	0	0
951	0	0	1	0	0	0	0	0	-1	0	0	0	1	-1	2
952	0	2	0	0	0	0	0	0	0	0	0	0	2	0	2
953	1	0	2	0	0	0	0	0	0	0	0	0	3	0	3
954	0	0	1	0	0	0	0	-1	0	0	0	0	1	-1	2
955	0	1	2	0	0	0	0	0	0	0	0	0	3	0	3
956	0	2	0	0	0	0	0	0	0	0	0	0	2	0	2
957	0	0	0	0	0	0	0	0	-2	0	0	0	0	-2	2
958	0	0	0	0	0	0	0	-23	-116	-1	0	0	0	-140	140
959	0	0	2	1	0	0	0	-9	-6	-1	0	0	3	-16	19
960	0	5	15	0	0	0	-2	-12	-2	0	0	0	20	-16	36
961	0	9	6	1	0	0	0	-14	-13	0	0	0	16	-27	43
962	0	2	13	0	0	0	-1	-9	-7	0	0	0	15	-17	32
963	0	50	3	0	0	0	0	-1	-3	-1	0	0	53	-5	58
964	0	9	1	0	0	0	0	-1	-3	-2	0	0	10	-6	16
965	0	2	11	1	0	1	-1	-7	-46	-10	-1	0	15	-65	80
966	0	4	39	3	0	0	0	-3	-4	0	0	0	46	-7	53
967	0	20	27	1	0	0	0	-4	-6	0	0	0	48	-10	58
968	1	26	90	1	2	1	0	-3	-3	0	0	0	121	-6	127
969	0	13	15	4	0	0	0	-15	-124	0	0	0	32	-139	171
970	1	8	13	0	0	0	-6	-65	-36	-2	-1	0	22	-110	132
971	0	18	120	4	0	0	0	-3	-19	-1	0	0	142	-23	165
972	1	31	20	0	0	0	0	-25	-48	-3	0	0	52	-76	128
973	12	95	8	2	0	0	-1	-6	-5	-4	0	0	117	-16	133
974	1	4	61	0	0	0	0	-9	-11	0	0	0	66	-20	86
975	0	52	18	2	0	0	0	-1	-8	-1	0	0	72	-10	82
976	2	31	145	0	1	0	0	-1	-1	0	0	0	179	-2	181
977	2	72	22	0	1	0	0	-1	-4	0	0	0	97	-5	102
978	1	5	20	1	0	0	-1	-20	-32	0	0	0	27	-53	80
979	0	7	1	0	0	0	0	-4	-4	-1	0	0	8	-9	17
980	0	1	1	0	0	0	0	-3	-24	0	0	0	2	-27	29
981	0	1	1	1	0	0	0	-10	-4	0	0	0	3	-14	17
982	0	2	8	0	1	0	0	-2	-1	0	0	0	11	-3	14
983	0	0	0	0	0	0	0	-23	-17	0	0	0	0	-40	40
984	0	0	0	0	0	0	-1	-167	-36	-5	0	0	0	-209	209
985	0	1	0	0	1	0	-1	-8	-28	0	0	0	2	-37	39
986	0	0	6	1	0	0	0	-2	-3	0	0	0	7	-5	12
987	0	7	204	0	0	1	0	-22	-2	0	0	0	212	-24	236
988	0	145	2	0	1	0	0	0	-3	0	0	0	148	-3	151
989	8	7	1	4	1	0	0	-7	-6	0	0	0	21	-13	34
990	0	4	171	2	0	0	0	0	0	0	0	0	177	0	177
991	0	169	64	0	0	0	0	-1	-4	0	0	0	233	-5	238
992	1	61	1	0	0	0	0	0	-4	0	0	0	63	-4	67
993	4	1	3	0	0	0	0	-1	-7	-1	0	0	8	-9	17
994	0	1	12	1	0	0	0	0	-4	0	0	0	14	-4	18
995	0	25	3	0	0	0	0	-1	-4	0	0	0	28	-5	33
996	0	1	0	0	0	0	-1	-20	-62	-1	0	0	1	-84	85
997	0	4	1	0	0	0	0	-3	-9	0	0	0	5	-12	17
998	0	0	0	0	0	0	0	-2	-1	0	0	0	0	-3	3
999	0	0	0	0	0	0	0	-1	0	0	0	0	0	-1	1
1000	0	0	0	0	0	0	0	0	-1	0	0	0	0	-1	1
1001	0	0	0	0	0	0	0	-2	-5	0	0	0	0	-7	7
1002	0	0	5	0	1	0	0	-6	-54	-1	0	0	6	-61	67
1003	0	2	11	0	1	0	0	-44	-22	-3	0	0	14	-69	83
1004	0	4	31	1	0	0	-2	-10	-26	0	0	0	36	-38	74
1005	0	3	5	0	0	0	0	-48	-21	0	0	0	8	-69	77
1006	0	3	4	0	0	0	0	-40	-43	-1	0	0	7	-84	91
1007	0	5	27	2	0	0	0	-6	-1	0	0	0	34	-7	41
1008	0	65	18	1	0	0	0	-5	-8	-1	0	0	84	-14	98
1009	2	14	2	0	0	0	-1	-6	-4	0	0	0	18	-11	29
1010	0	1	4	0	0	0	0	0	0	0	0	0	5	0	5
1011	0	4	1	0	0	0	0	0	-2	0	0	0	5	-2	7
1012	0	3	20	1	0	0	0	0	0	0	0	0	24	0	24
1013	0	2	0	0	0	0	0	0	-1	0	0	0	2	-1	3
1014	0	1	0	0	0	0	0	-2	-2	0	0	0	1	-4	5
1015	0	0	2	0	0	0	0	-8	-7	0	0	0	2	-15	17
1016	0	2	1	0	0	0	0	0	0	0	0	0	3	0	3
1017	0	3	1	0	0	0	0	0	-1	0	0	0	4	-1	5
1018	0	1	0	1	0	0	0	0	0	0	0	0	2	0	2
1019	0	0	12	0	0	0	0	0	0	0	0	0	12	0	12
1020	0	12	4	0	0	0	0	0	-1	0	0	0	16	-1	17
1021	0	1	0	0	0	0	0	0	0	0	0	0	1	0	1
1022	0	0	4	0	0	0	0	-1	0	0	0	0	4	-1	5
1023	0	0	0	0	0	0	0	-3	0	0	0	0	0	-3	3
1024	0	1	1	0	0	0	0	-6	0	0	0	0	2	-6	8
1025	0	0	0	0	0	0	0	0	-2	0	0	0	0	-2	2
1026	0	0	0	0	0	0	0	-9	-1	-1	0	0	0	-11	11
1027	0	0	0	0	0	0	0	0	0	0	0	0	0	0	0
1028	0	0	0	0	0	0	0	-1	0	0	0	0	0	-1	1
1029	0	0	3	0	0	0	0	0	0	0	0	0	3	0	3
1030	0	6	3	0	0	0	-1	-107	-461	-3	-11	0	9	-583	592
1031	0	0	0	0	0	0	0	-1	0	0	0	0	0	-1	1
1032	0	4	0	0	0	0	0	-3	-1	0	0	0	4	-4	8
1033	0	2	0	0	0	0	0	0	0	0	0	0	2	0	2
1034	0	0	5	0	0	0	0	0	0	0	0	0	5	0	5
1035	0	1	0	0	0	0	0	-8	-6	0	0	0	1	-14	15
1036	0	0	0	0	0	0	0	0	0	0	0	0	0	0	0
1037	0	1	1	1	0	0	0	-1	0	0	0	0	3	-1	4
1038	0	2	5	0	0	0	-1	-4	-34	-1	0	0	7	-40	47
1039	0	28	10	0	0	0	0	-3	0	0	0	0	38	-3	41
1040	0	9	2	0	0	0	0	0	0	0	0	0	11	0	11
1041	2	1	5	1	4	1	0	-1	-2	0	0	0	14	-3	17
1042	0	6	46	8	2	0	-1	-6	0	0	0	0	62	-7	69
1043	0	26	55	1	0	0	0	0	0	-1	0	0	82	-1	83
1044	0	82	17	0	0	0	-2	-2	-2	0	0	0	99	-6	105
1045	0	4	16	1	16	1	0	-1	-3	0	0	0	38	-4	42
1046	0	41	2	18	6	0	0	-1	0	0	0	0	67	-1	68
1047	0	1	233	8	0	0	0	0	0	0	0	0	242	0	242
1048	0	8	131	0	2	0	0	0	0	0	0	0	141	0	141
1049	2	80	12	1	0	0	0	0	0	0	0	0	95	0	95
1050	2	2	0	0	0	0	0	-1	0	0	0	0	4	-1	5
1051	0	1	14	0	0	0	0	0	0	0	0	0	15	0	15
1052	0	3	0	0	0	0	0	0	0	0	0	0	3	0	3
1053	0	0	0	0	0	0	0	0	0	0	0	0	0	0	0
1054	0	0	2	0	0	0	0	0	-2	0	0	0	2	-2	4
1055	0	0	0	0	0	0	-1	0	-3	0	0	0	0	-4	4
1056	0	1	2	0	0	0	0	-10	-102	0	0	0	3	-112	115
1057	0	0	0	0	0	0	0	-15	-10	-2	0	0	0	-27	27
1058	0	1	1	0	0	0	0	-2	-4	0	0	0	2	-6	8
1059	0	1	1	0	0	0	-1	-5	-1	-1	0	0	2	-8	10
1060	0	0	2	1	0	0	0	-1	-5	0	0	0	3	-6	9
1061	0	2	1	0	0	0	0	-7	-1	0	0	0	3	-8	11
1062	0	5	4	0	0	0	-1	-2	-2	0	0	0	9	-5	14
1063	0	2	1	0	0	0	0	0	0	0	0	0	3	0	3
1064	0	0	1	0	0	0	0	0	0	0	0	0	1	0	1
1065	0	0	0	0	0	0	0	0	-1	0	0	0	0	-1	1
1066	0	0	1	0	0	0	0	-1	-3	-1	0	0	1	-5	6
1067	0	0	1	0	0	0	0	0	-1	0	0	0	1	-1	2
1068	0	5	3	0	0	0	0	0	-2	0	0	0	8	-2	10
1069	1	8	0	0	0	0	0	0	0	0	0	0	9	0	9
1070	0	0	0	0	0	0	0	0	0	0	0	0	0	0	0
1071	0	0	0	0	0	0	0	0	0	0	0	0	0	0	0
1072	0	1	0	0	0	0	0	0	0	0	0	0	1	0	1
1073	1	0	0	0	0	0	0	0	0	0	0	0	1	0	1
1074	0	2	2	0	0	0	0	-1	-1	0	0	0	4	-2	6
1075	0	0	2	0	0	0	0	0	0	0	0	0	2	0	2
1076	0	2	1	0	0	0	0	0	-1	0	0	0	3	-1	4
1077	0	1	0	0	0	0	0	0	0	0	0	0	1	0	1
1078	0	0	1	0	0	0	0	-2	0	0	0	0	1	-2	3
1079	0	0	0	0	0	0	0	0	0	0	0	0	0	0	0
1080	0	0	0	0	0	0	0	-1	-3	0	0	0	0	-4	4
1081	0	0	0	0	0	0	0	-1	-1	0	0	0	0	-2	2
1082	0	0	1	0	0	0	0	-1	-1	0	0	0	1	-2	3
1083	0	0	0	0	0	0	0	0	-2	0	0	0	0	-2	2
1084	0	0	0	0	0	0	-1	-4	-3	0	0	0	0	-8	8
1085	0	0	0	0	0	0	0	0	-3	0	0	0	0	-3	3
1086	0	3	0	0	0	1	0	-5	-9	0	0	0	4	-14	18
1087	3	8	0	0	0	0	0	0	0	0	0	0	11	0	11
1088	0	3	2	4	0	0	0	0	0	0	0	0	9	0	9
1089	0	0	39	0	0	0	0	0	-3	0	0	0	39	-3	42
1090	0	14	1	0	0	0	0	0	-1	0	0	0	15	-1	16
1091	0	1	13	1	0	0	0	-7	-54	-2	0	0	15	-63	78
1092	1	1	5	0	0	0	0	0	0	0	0	0	7	0	7
1093	0	5	2	1	0	0	0	-2	0	0	0	0	8	-2	10
1094	0	3	2	0	0	0	0	-2	0	0	0	0	5	-2	7
1095	0	15	4	0	0	0	0	0	0	0	0	0	19	0	19
1096	2	2	1	0	0	0	0	0	0	0	0	0	5	0	5
1097	1	2	29	2	0	0	0	0	0	0	0	0	34	0	34
1098	0	20	13	1	0	0	0	0	-3	0	0	0	34	-3	37
1099	0	23	3	0	0	1	0	-3	-1	0	0	0	27	-4	31
1100	0	5	15	0	0	0	-1	-5	-1	0	0	0	20	-7	27
1101	1	4	3	3	0	0	-1	-29	-2	0	0	0	11	-32	43
1102	0	2	17	2	0	0	-1	-12	0	0	0	0	21	-13	34
1103	0	50	16	0	0	0	-1	-4	0	-1	0	0	66	-6	72
1104	0	43	3	1	0	0	0	0	-20	0	0	0	47	-20	67
1105	1	39	19	0	0	0	0	-3	-1	0	0	0	59	-4	63
1106	1	6	33	1	0	0	0	0	-2	0	0	0	41	-2	43
1107	0	14	12	0	0	0	0	-3	-1	0	0	0	26	-4	30
1108	0	5	14	0	0	0	0	-1	-12	0	0	0	19	-13	32
1109	1	7	0	0	0	0	0	-3	0	0	0	0	8	-3	11
1110	0	7	44	0	0	0	0	0	-5	-1	0	0	51	-6	57
1111	0	23	1	0	0	0	0	0	0	0	0	0	24	0	24
1112	0	2	1	0	0	0	0	0	-8	-1	0	0	3	-9	12
1113	0	0	3	0	0	0	0	-3	-48	0	0	0	3	-51	54
1114	1	6	1	0	0	0	0	-4	-2	0	0	0	8	-6	14
1115	0	2	45	0	0	0	0	-1	-3	0	0	0	47	-4	51
1116	0	4	0	0	0	0	-1	-3	0	0	0	0	4	-4	8
1117	0	3	1	0	0	0	0	0	-8	0	0	0	4	-8	12
1118	0	1	0	0	0	0	0	-3	0	0	0	0	1	-3	4
1119	0	0	0	0	0	0	0	0	0	0	0	0	0	0	0
1120	0	0	0	0	0	0	0	0	0	0	0	0	0	0	0
1121	0	0	0	0	0	0	0	-16	-75	-4	0	0	0	-95	95
1122	0	0	0	0	0	0	0	-1	0	0	0	0	0	-1	1
1123	0	0	0	0	0	0	0	-1	0	0	0	0	0	-1	1
1124	0	0	0	0	0	0	0	0	0	0	0	0	0	0	0
1125	0	0	0	0	0	0	0	0	0	0	0	0	0	0	0
1126	0	0	1	0	0	0	0	-1	-6	0	0	0	1	-7	8
1127	0	0	0	0	0	0	0	0	0	0	0	0	0	0	0
1128	0	2	13	0	0	0	0	0	0	0	0	0	15	0	15
1129	0	3	0	0	0	0	0	0	0	0	0	0	3	0	3
1130	0	2	10	0	0	0	0	-2	-2	0	0	0	12	-4	16
1131	0	1	2	0	0	0	0	0	0	0	0	0	3	0	3
1132	0	1	0	0	0	0	0	-1	-4	0	-1	0	1	-6	7
1133	0	1	5	0	0	0	0	-1	-2	0	0	0	6	-3	9
1134	1	1	4	0	0	0	0	-1	-1	0	0	0	6	-2	8
1135	0	0	0	0	0	0	0	0	-1	0	0	0	0	-1	1
1136	0	0	0	0	0	0	0	-1	-1	0	0	0	0	-2	2
1137	1	0	12	0	0	0	0	0	-3	0	0	0	13	-3	16
1138	0	1	0	0	0	0	0	-5	-5	-1	0	0	1	-11	12
1139	0	1	0	1	0	0	-1	-3	0	-1	0	0	2	-5	7
1140	2	2	2	0	0	0	0	0	-5	0	0	0	6	-5	11
1141	0	4	2	0	0	0	0	-2	0	0	0	0	6	-2	8
1142	0	0	5	0	0	0	0	0	-1	0	0	0	5	-1	6
1143	0	1	2	0	5	0	0	-1	0	0	0	0	8	-1	9
1144	0	1	0	0	0	0	-1	-5	-1	0	0	0	1	-7	8
1145	0	0	9	0	0	0	-1	-2	-4	0	0	0	9	-7	16
1146	0	5	1	0	0	0	0	-1	-3	0	0	0	6	-4	10
1147	0	1	0	0	0	0	0	-1	0	0	0	0	1	-1	2
1148	0	0	0	0	0	0	0	0	0	0	0	0	0	0	0
1149	0	0	0	0	0	0	0	0	0	0	0	0	0	0	0
1150	0	0	0	0	0	0	0	0	0	0	0	0	0	0	0
1151	0	0	0	1	0	0	0	-1	-3	0	0	0	1	-4	5
1152	0	1	1	0	0	0	0	-4	-2	-1	0	0	2	-7	9
1153	0	3	4	0	0	0	0	-1	-11	0	0	0	7	-12	19
1154	0	25	3	0	0	0	0	-1	0	0	0	0	28	-1	29
1155	0	1	2	0	0	0	0	-1	0	0	0	0	3	-1	4
1156	0	1	0	0	0	0	0	0	0	0	0	0	1	0	1
1157	0	0	3	0	0	0	0	0	0	0	0	0	3	0	3
1158	0	3	0	0	0	0	-2	-9	0	0	0	0	3	-11	14
1159	0	3	0	0	0	0	0	0	0	0	0	0	3	0	3
1160	1	0	1	0	0	0	0	0	0	0	0	0	2	0	2
1161	0	0	0	0	0	0	0	-3	-18	0	0	0	0	-21	21
1162	0	0	0	0	0	0	-1	-20	-8	-3	0	0	0	-32	32
1163	0	0	0	0	0	0	-3	-25	-35	0	0	0	0	-63	63
1164	0	3	0	0	0	0	-3	-20	-31	0	0	0	3	-54	57
1165	0	4	3	0	0	0	0	-3	-3	0	0	0	7	-6	13
1166	0	2	0	1	0	0	0	-4	-3	0	0	0	3	-7	10
1167	0	1	34	0	0	0	0	0	-5	0	0	0	35	-5	40
1168	0	7	4	0	0	0	0	0	0	0	0	0	11	0	11
1169	0	6	26	0	0	0	0	0	0	0	0	0	32	0	32
1170	0	13	5	0	0	0	0	0	0	0	0	0	18	0	18
1171	1	1	0	0	0	0	0	0	-11	-1	-2	0	2	-14	16
1172	0	0	0	0	0	0	0	-2	-3	0	0	0	0	-5	5
1173	0	1	1	1	1	0	0	-8	-136	0	0	0	4	-144	148
1174	0	0	3	0	0	0	0	-9	0	0	0	0	3	-9	12
1175	1	30	98	3	0	0	-6	-29	0	0	0	0	132	-35	167
1176	4	18	25	0	0	0	0	-1	0	0	0	0	47	-1	48
1177	5	185	78	0	4	0	0	0	-1	0	0	0	272	-1	273
1178	2	12	2	1	1	0	0	-2	0	0	0	0	18	-2	20
1179	0	1	11	5	0	0	0	0	-120	-4	-2	0	17	-126	143
1180	0	3	2	0	0	0	0	-1	-12	-1	0	0	5	-14	19
1181	0	0	5	0	0	0	0	-3	-9	0	0	0	5	-12	17
1182	0	2	1	0	0	0	0	0	-8	0	0	0	3	-8	11
1183	0	0	1	0	0	0	0	-19	-6	-2	0	0	1	-27	28
1184	0	0	0	0	0	0	-2	-48	-158	-3	0	0	0	-211	211
1185	0	0	0	0	1	0	-1	-26	-28	0	0	0	1	-55	56
1186	0	0	27	0	0	0	-5	-34	-6	-1	0	0	27	-46	73
1187	0	3	13	0	0	0	0	-48	-35	0	0	0	16	-83	99
1188	0	5	1	0	0	0	-7	-51	-93	-1	0	-1	6	-153	159
1189	1	23	5	0	0	0	0	-5	-1	0	0	0	29	-6	35
1190	2	0	1	1	0	0	-3	-1	-6	0	0	0	4	-10	14
1191	0	4	4	0	0	0	0	-27	-17	0	0	0	8	-44	52
1192	1	1	0	0	0	0	-1	-127	-120	-1	0	-2	2	-251	253
1193	0	1	0	0	0	0	0	-54	-13	0	0	0	1	-67	68
1194	0	9	0	0	0	0	0	-11	-14	-1	0	0	9	-26	35
1195	0	1	0	0	1	0	0	-4	-3	0	0	0	2	-7	9
1196	0	3	2	0	0	0	0	-1	0	0	0	0	5	-1	6
1197	0	3	4	0	0	0	0	-1	-1	0	0	0	7	-2	9
1198	0	5	4	0	0	0	0	-2	-1	0	0	0	9	-3	12
1199	0	5	3	0	0	0	0	-2	-2	0	0	0	8	-4	12
1200	0	1	0	1	0	0	-2	-23	-32	0	0	0	2	-57	59
1201	1	4	3	0	0	0	0	-2	-2	0	0	0	8	-4	12
1202	0	0	0	0	0	0	0	0	-3	0	0	0	0	-3	3
1203	0	0	0	0	0	0	0	0	-3	-1	0	-1	0	-5	5
1204	0	3	0	0	0	0	0	-1	-2	0	0	0	3	-3	6
1205	0	0	0	8	0	0	0	-38	-10	-3	0	0	8	-51	59
1206	0	0	110	0	0	0	0	-4	-12	0	0	0	110	-16	126
1207	0	5	0	0	0	0	-5	-26	-7	-2	0	0	5	-40	45
1208	0	0	3	0	0	0	-3	-50	-61	-3	0	0	3	-117	120
1209	0	15	1	0	0	0	0	0	0	0	0	0	16	0	16
1210	0	8	0	0	0	0	0	0	-1	0	0	0	8	-1	9
1211	0	0	0	0	0	0	0	-1	-2	0	0	0	0	-3	3
1212	0	0	2	0	1	0	0	-1	0	0	0	0	3	-1	4
1213	0	1	3	0	0	0	0	0	-1	0	0	0	4	-1	5
1214	0	3	44	1	0	0	0	0	0	0	0	0	48	0	48
1215	0	23	12	1	0	0	0	0	-1	0	0	0	36	-1	37
1216	0	8	44	2	0	0	0	0	0	-1	0	0	54	-1	55
1217	2	28	34	0	0	0	0	-1	0	0	0	0	64	-1	65
1218	4	22	0	0	0	0	0	-2	-6	0	0	0	26	-8	34
1219	0	0	64	0	0	0	0	0	-1	0	-1	0	64	-2	66
1220	0	5	0	0	0	0	0	0	0	0	0	0	5	0	5
1221	0	0	0	0	0	0	0	-1	0	0	0	0	0	-1	1
1222	0	2	5	0	0	0	0	-2	-1	0	0	0	7	-3	10
1223	1	41	104	1	0	0	0	0	0	0	0	0	147	0	147
1224	0	79	18	0	0	0	0	0	-4	0	0	0	97	-4	101
1225	0	0	0	1	0	0	0	0	-1	0	0	0	1	-1	2
1226	0	0	6	2	0	0	0	0	0	0	0	0	8	0	8
1227	0	0	7	0	0	0	0	0	-2	0	0	0	7	-2	9
1228	1	12	45	1	0	0	0	-9	-12	-1	0	0	59	-22	81
1229	0	12	15	0	1	0	0	-3	-7	0	0	0	28	-10	38
1230	0	38	4	3	11	0	0	-1	-6	0	0	0	56	-7	63
1231	0	0	2	8	1	0	0	-1	0	0	0	0	11	-1	12
1232	0	2	8	0	0	0	0	0	-16	0	0	0	10	-16	26
1233	0	12	53	1	0	0	0	-23	-2	0	0	0	66	-25	91
1234	2	100	7	0	0	0	0	0	0	0	0	0	109	0	109
1235	4	95	0	0	0	0	0	-2	-33	-3	0	0	99	-38	137
1236	3	0	0	0	0	0	-1	-3	-3	0	0	0	3	-7	10
1237	0	0	8	0	0	0	0	-27	-4	0	0	0	8	-31	39
1238	0	1	1	0	0	0	-1	-13	-18	-3	0	0	2	-35	37
1239	0	25	12	0	0	0	0	-97	-164	-2	-2	0	37	-265	302
1240	0	14	5	0	0	0	-4	-130	-1	-9	-2	0	19	-146	165
1241	0	3	1	0	0	0	-1	-5	-267	0	0	0	4	-273	277
1242	0	6	3	0	0	0	-1	-36	-15	0	-1	0	9	-53	62
1243	0	0	8	1	1	0	0	-2	-5	0	0	0	10	-7	17
1244	2	22	33	3	0	0	-1	-15	-13	0	0	0	60	-29	89
1245	0	5	46	2	0	0	-6	-187	-274	-12	-2	0	53	-481	534
1246	0	29	9	0	0	0	0	0	-18	0	0	0	38	-18	56
1247	2	7	10	0	0	0	0	-13	-13	0	0	0	19	-26	45
1248	1	5	5	0	0	0	-1	-8	-8	0	0	0	11	-17	28
1249	3	9	28	0	0	0	-2	-28	-15	0	0	0	40	-45	85
1250	0	0	1	0	0	0	-3	-226	-641	-4	0	-1	1	-875	876
1251	0	2	1	0	0	0	0	-4	-16	0	0	0	3	-20	23
1252	0	0	42	0	0	0	0	0	0	0	0	0	42	0	42
1253	0	5	6	0	0	0	-2	-7	-8	-10	0	0	11	-27	38
1254	0	4	0	1	1	0	0	0	-9	0	0	0	6	-9	15
1255	1	0	2	1	0	0	0	-11	-5	0	0	0	4	-16	20
1256	0	3	32	11	4	0	-20	-85	-118	0	0	-1	50	-224	274
1257	1	10	251	4	0	0	0	-38	-12	-4	0	0	266	-54	320
1258	0	350	185	8	1	0	0	-6	-2	0	0	0	544	-8	552
1259	4	35	99	13	1	0	0	-10	-19	0	0	0	152	-29	181
1260	18	207	253	1	2	0	0	-2	-4	0	0	0	481	-6	487
1261	6	28	10	1	0	0	0	0	0	0	0	0	45	0	45
1262	0	7	8	1	0	0	0	0	0	0	0	0	16	0	16
1263	0	19	7	0	0	0	0	-13	-51	0	0	0	26	-64	90
1264	0	0	0	0	0	0	0	-9	0	0	0	0	0	-9	9
1265	0	28	19	3	0	0	0	0	-3	0	0	0	50	-3	53
1266	0	50	20	0	1	0	0	-2	-2	0	0	0	71	-4	75
1267	0	34	37	0	0	0	0	-1	0	0	0	0	71	-1	72
1268	0	19	32	2	1	0	0	0	-4	0	0	0	54	-4	58
1269	0	5	7	0	0	0	0	0	-2	0	0	0	12	-2	14
1270	1	9	15	1	0	0	0	0	-4	0	0	0	26	-4	30
1271	0	0	2	2	0	0	0	-6	-7	0	0	0	4	-13	17
1272	0	1	1	0	0	1	-1	0	-19	0	0	0	3	-20	23
1273	0	10	0	0	0	0	0	-3	-2	0	0	0	10	-5	15
1274	0	2	21	3	0	1	0	0	-4	-1	0	0	27	-5	32
1275	1	6	20	0	1	1	-1	-5	-8	0	0	0	29	-14	43
1276	0	22	13	0	0	2	-3	-42	-29	-1	0	0	37	-75	112
1277	2	10	7	2	0	0	-1	-19	-31	-2	0	0	21	-53	74
1278	0	13	42	0	0	0	-1	-7	-3	0	-1	0	55	-12	67
1279	0	8	1	0	0	0	0	-5	-4	-1	0	0	9	-10	19
1280	0	0	0	0	0	0	0	-2	-4	0	0	0	0	-6	6
1281	0	1	0	0	0	0	0	-4	-4	0	0	0	1	-8	9
1282	0	0	0	0	0	0	-3	-5	-3	0	0	0	0	-11	11
1283	0	0	0	0	0	0	-1	-70	-22	0	0	-1	0	-94	94
1284	0	0	0	0	0	0	0	-1	-1	0	0	0	0	-2	2
1285	0	0	0	0	0	0	0	-4	-17	-1	0	0	0	-22	22
1286	0	0	0	0	0	0	-1	-1	0	0	0	0	0	-2	2
1287	0	1	1	0	0	0	0	-3	-3	0	0	0	2	-6	8
1288	0	0	2	0	0	0	0	-3	0	0	0	0	2	-3	5
1289	0	1	2	0	0	0	0	0	-1	0	0	0	3	-1	4
1290	0	3	4	0	0	0	0	0	-1	0	0	0	7	-1	8
1291	0	1	1	0	0	0	0	0	0	0	0	0	2	0	2
1292	0	5	0	2	0	0	0	0	-1	0	0	0	7	-1	8
1293	0	0	8	0	0	0	0	0	0	0	0	0	8	0	8
1294	0	1	0	0	0	0	0	0	0	0	0	0	1	0	1
1295	0	2	1	0	0	0	0	0	0	0	0	0	3	0	3
1296	0	0	8	0	0	0	0	0	0	0	0	0	8	0	8
1297	0	3	19	0	0	0	0	0	0	0	0	0	22	0	22
1298	0	9	1	0	0	0	0	0	0	0	0	0	10	0	10
1299	0	10	0	1	0	0	0	0	0	0	0	0	11	0	11
1300	1	4	17	0	1	0	0	0	0	0	0	0	23	0	23
1301	0	40	13	1	3	0	0	-1	0	0	0	0	57	-1	58
1302	0	14	26	0	0	0	0	-4	-13	0	-2	0	40	-19	59
1303	0	19	96	0	0	0	0	-2	0	0	0	0	115	-2	117
1304	4	176	150	1	0	1	0	-1	-27	0	0	0	332	-28	360
1305	2	27	8	3	8	0	-1	-9	-9	0	0	0	48	-19	67
1306	1	5	147	6	0	0	-1	-67	-58	-1	0	0	159	-127	286
1307	0	98	269	0	0	0	-3	-34	-16	0	-1	0	367	-54	421
1308	3	365	61	5	0	0	-2	-46	-260	-4	0	0	434	-312	746
1309	8	4	12	0	0	0	-2	-31	-37	-2	0	0	24	-72	96
1310	0	9	24	0	0	0	-7	-94	-118	0	-1	0	33	-220	253
1311	0	5	20	1	1	0	-1	-9	-1	-1	0	0	27	-12	39
1312	0	7	6	0	0	0	0	-10	-9	0	0	0	13	-19	32
1313	0	2	1	0	0	0	0	-49	-139	-1	0	0	3	-189	192
1314	0	2	1	0	0	0	-1	-34	-16	-2	0	0	3	-53	56
1315	0	4	6	0	0	0	0	-7	-8	-1	0	0	10	-16	26
1316	1	8	2	0	0	0	-1	-4	-11	0	0	0	11	-16	27
1317	0	0	0	0	0	0	0	-5	-7	0	0	0	0	-12	12
1318	0	0	3	2	0	0	0	-1	0	0	0	0	5	-1	6
1319	0	2	2	0	0	0	0	-4	0	0	0	0	4	-4	8
1320	0	0	6	0	0	0	0	0	-2	-2	0	0	6	-4	10
1321	0	38	0	0	1	0	0	0	0	0	0	0	39	0	39
1322	0	0	0	0	0	0	0	-2	0	0	0	0	0	-2	2
1323	0	0	0	0	0	0	0	0	0	0	0	0	0	0	0
1324	0	0	0	0	0	0	0	0	0	0	0	0	0	0	0
1325	1	0	0	0	0	0	0	0	-3	0	0	0	1	-3	4
1326	0	0	0	0	0	0	0	-12	-6	-1	0	0	0	-19	19
1327	0	0	0	0	0	0	0	-1	0	0	0	0	0	-1	1
1328	0	0	1	0	0	0	0	0	0	0	0	0	1	0	1
1329	0	0	0	0	0	0	0	-1	-1	0	0	0	0	-2	2
1330	0	0	0	0	0	0	0	-7	0	-1	0	0	0	-8	8
1331	0	0	0	0	0	0	0	0	-4	0	0	0	0	-4	4
1332	0	0	0	0	0	0	0	-1	0	0	0	0	0	-1	1
1333	0	0	3	0	0	0	0	-11	-8	-1	0	0	3	-20	23
1334	0	1	9	0	0	0	-5	-83	-111	-4	0	0	10	-203	213
1335	1	14	0	0	0	0	0	-50	-19	0	0	0	15	-69	84
1336	1	5	2	0	0	0	-2	-10	-21	0	0	0	8	-33	41
1337	0	0	19	0	0	0	0	-7	-3	0	0	0	19	-10	29
1338	1	0	5	0	0	0	0	-25	-53	0	0	0	6	-78	84
1339	0	5	1	0	0	0	-4	-30	-93	0	0	0	6	-127	133
1340	1	1	9	0	0	0	-1	-1	-2	0	0	0	11	-4	15
1341	0	7	5	1	1	0	0	0	0	0	0	0	14	0	14
1342	0	5	4	0	0	0	-2	-2	-31	0	0	0	9	-35	44
1343	0	7	6	0	0	0	0	-10	-17	0	0	0	13	-27	40
1344	0	3	0	0	0	0	0	-1	-1	0	0	0	3	-2	5
1345	0	1	0	0	0	0	0	-16	-14	0	0	0	1	-30	31
1346	0	0	0	0	0	0	0	-17	-68	0	0	0	0	-85	85
1347	0	0	0	0	0	0	-1	-1	-3	0	0	0	0	-5	5
1348	0	2	9	0	0	0	0	-2	-3	0	0	0	11	-5	16
1349	0	0	0	0	0	0	0	0	0	0	0	0	0	0	0
1350	0	1	0	0	0	0	0	-1	0	0	0	0	1	-1	2
1351	0	0	0	0	0	0	0	-1	0	0	0	0	0	-1	1
1352	0	0	0	0	0	0	0	0	0	0	0	0	0	0	0
1353	0	1	0	0	0	0	0	0	0	0	0	0	1	0	1
1354	0	0	0	0	0	0	0	0	0	0	0	0	0	0	0
1355	0	0	0	1	0	0	0	0	0	0	0	0	1	0	1
1356	0	0	0	0	0	0	0	0	0	0	0	0	0	0	0
1357	0	0	0	0	0	0	0	0	0	0	0	0	0	0	0
1358	0	0	23	3	0	0	0	-1	0	0	0	0	26	-1	27
1359	0	4	68	1	0	0	0	0	-2	0	0	0	73	-2	75
1360	1	114	10	1	0	0	0	-1	0	0	0	0	126	-1	127
1361	4	78	28	0	0	0	0	0	-1	0	0	0	110	-1	111
1362	1	33	4	0	0	0	0	0	0	0	0	0	38	0	38
1363	2	4	2	0	0	0	0	-4	-14	-4	0	0	8	-22	30
1364	0	2	0	0	0	0	0	0	-1	0	0	0	2	-1	3
1365	0	0	1	3	0	0	0	-3	-3	0	0	0	4	-6	10
1366	0	0	12	1	0	0	-1	-2	-7	-1	0	0	13	-11	24
1367	0	14	6	0	0	0	0	-6	0	0	0	0	20	-6	26
1368	0	13	11	0	0	0	-1	-2	-3	-1	0	0	24	-7	31
1369	0	16	0	0	0	0	0	-1	-8	-1	-1	0	16	-11	27
1370	1	0	0	0	0	0	0	-6	-30	-2	-1	0	1	-39	40
1371	0	0	5	0	0	0	0	-8	-31	-3	-2	-1	5	-45	50
1372	0	2	1	0	0	0	0	-6	-8	-2	-1	0	3	-17	20
1373	0	0	0	0	0	0	0	-2	-2	0	0	0	0	-4	4
1374	0	0	4	0	0	0	0	-34	-31	0	0	0	4	-65	69
1375	0	2	1	0	0	0	-1	-8	-9	-1	0	0	3	-19	22
1376	0	0	0	0	0	0	0	-22	-27	0	0	0	0	-49	49
1377	0	5	13	1	0	0	-12	-126	-176	0	-1	0	19	-315	334
1378	0	56	3	0	0	0	-7	-16	-72	-7	0	0	59	-102	161
1379	0	1	3	1	0	0	0	-1	-1	0	0	0	5	-2	7
1380	2	1	8	0	0	0	0	-1	-1	-1	0	0	11	-3	14
1381	0	6	7	0	0	0	0	-7	-10	0	0	0	13	-17	30
1382	0	4	2	0	0	0	-1	-19	-39	-2	0	0	6	-61	67
1383	0	7	15	4	1	0	-1	-7	-15	0	0	0	27	-23	50
1384	0	4	11	0	0	0	0	-22	-14	-2	0	0	15	-38	53
1385	1	18	62	1	0	0	0	-3	-4	-3	0	0	82	-10	92
1386	0	4	32	0	0	0	0	-19	-42	0	0	0	36	-61	97
1387	1	11	8	0	0	0	-1	-49	-5	-1	0	0	20	-56	76
1388	0	2	4	4	5	0	0	0	0	0	0	0	15	0	15
1389	0	2	19	4	0	0	0	-1	0	0	0	0	25	-1	26
1390	0	8	11	0	0	0	0	-1	0	0	0	0	19	-1	20
1391	1	58	5	0	0	1	0	0	0	0	0	0	65	0	65
1392	7	57	31	2	1	0	0	0	-4	0	0	0	98	-4	102
1393	0	7	65	1	0	0	0	-4	-1	0	0	0	73	-5	78
1394	0	23	42	1	0	0	0	-9	0	0	0	0	66	-9	75
1395	1	21	2	0	0	1	0	-1	0	0	0	0	25	-1	26
1396	3	64	11	2	0	0	0	0	0	0	0	0	80	0	80
1397	0	4	3	0	0	0	0	0	0	0	0	0	7	0	7
1398	0	9	0	0	0	0	0	-1	-4	0	0	0	9	-5	14
1399	0	0	6	1	0	0	0	-7	-2	0	0	0	7	-9	16
1400	0	10	29	1	0	0	-2	-3	-2	0	0	0	40	-7	47
1401	5	30	10	0	0	0	0	-1	0	0	0	0	45	-1	46
1402	1	7	2	0	0	0	-1	0	0	0	0	0	10	-1	11
1403	1	12	0	0	0	0	0	0	-1	0	0	0	13	-1	14
1404	2	3	3	1	0	0	0	-1	0	0	0	0	9	-1	10
1405	0	4	17	2	0	0	0	0	0	0	0	0	23	0	23
1406	0	0	0	0	0	0	0	0	-6	0	0	0	0	-6	6
1407	0	0	0	0	0	0	0	-66	0	-3	-1	0	0	-70	70
1408	0	1	0	0	0	0	-3	-18	-110	-1	-1	0	1	-133	134
1409	1	0	0	0	0	0	0	-20	-3	-9	-2	0	1	-34	35
1410	0	2	1	0	0	0	-1	-4	-10	0	0	0	3	-15	18
1411	0	2	0	0	0	0	0	-25	-24	-3	0	0	2	-52	54
1412	0	0	0	0	0	0	-1	-10	-5	-1	-2	0	0	-19	19
1413	0	0	0	0	0	0	-4	-51	-299	-27	-1	0	0	-382	382
1414	0	0	2	0	0	0	0	-4	-20	0	0	0	2	-24	26
1415	0	0	4	0	0	0	-3	-53	-63	-18	0	0	4	-137	141
1416	0	1	0	0	0	0	-2	-10	-10	0	0	0	1	-22	23
1417	0	6	28	0	0	0	0	0	0	0	0	0	34	0	34
1418	0	12	1	0	0	0	0	-3	-37	0	0	0	13	-40	53
1419	0	3	0	0	0	0	0	-8	-11	0	0	0	3	-19	22
1420	0	1	5	0	0	0	-2	-10	-50	-3	0	0	6	-65	71
1421	0	4	0	0	0	0	0	-21	-65	0	0	0	4	-86	90
1422	1	0	0	0	0	0	-1	-22	-15	0	0	0	1	-38	39
1423	0	0	0	0	0	0	0	-27	-11	0	0	0	0	-38	38
1424	0	0	1	1	0	0	-1	-21	-11	0	0	0	2	-33	35
1425	0	2	9	1	0	0	0	-5	-2	0	0	0	12	-7	19
1426	0	5	1	0	0	0	0	-3	-2	0	0	0	6	-5	11
1427	0	0	0	0	0	0	-1	-1	-3	0	0	0	0	-5	5
1428	0	1	1	0	0	0	0	-2	0	0	0	0	2	-2	4
1429	0	0	0	0	0	0	0	0	0	0	0	0	0	0	0
1430	0	2	0	0	0	0	0	0	0	0	0	0	2	0	2
1431	0	0	0	0	0	0	0	-1	-2	0	0	0	0	-3	3
1432	0	0	1	0	0	0	0	0	0	0	0	0	1	0	1
1433	0	0	0	0	0	0	0	-1	-7	0	0	0	0	-8	8
1434	0	1	1	0	0	0	0	0	-3	0	0	0	2	-3	5
1435	0	16	14	0	0	0	0	0	0	0	0	0	30	0	30
1436	0	2	0	0	0	0	0	0	-1	0	0	0	2	-1	3
1437	0	0	5	0	0	0	0	-1	0	0	0	0	5	-1	6
1438	0	3	3	0	0	0	0	-1	-1	0	0	0	6	-2	8
1439	0	0	0	0	0	0	0	0	-1	0	0	0	0	-1	1
1440	1	0	0	0	0	0	0	0	0	0	0	0	1	0	1
1441	0	0	0	0	0	0	0	0	0	0	0	0	0	0	0
1442	0	0	0	0	0	0	0	0	0	0	0	0	0	0	0
1443	0	0	0	0	0	0	0	0	-1	0	0	0	0	-1	1
1444	0	0	0	0	0	0	0	-1	-6	0	0	0	0	-7	7
1445	0	2	0	0	0	0	0	-2	-7	-3	0	0	2	-12	14
1446	0	0	0	0	0	0	0	-2	-2	0	0	0	0	-4	4
1447	0	0	0	0	0	0	0	-6	-1	0	0	0	0	-7	7
1448	0	0	0	0	0	0	-1	-4	-3	0	0	0	0	-8	8
1449	0	1	20	0	0	0	-1	-108	-38	-2	0	0	21	-149	170
1450	0	0	0	0	0	0	-1	-8	-17	-2	-1	0	0	-29	29
1451	0	0	0	0	0	0	0	-30	-5	0	0	0	0	-35	35
1452	0	0	0	0	0	0	0	-8	-25	0	0	0	0	-33	33
1453	0	0	0	0	0	0	0	-8	-6	0	0	0	0	-14	14
1454	0	0	0	0	0	0	0	-10	-8	0	0	0	0	-18	18
1455	0	2	1	0	0	0	0	-1	-8	0	0	0	3	-9	12
1456	0	1	1	0	0	0	-2	-104	-252	-2	0	0	2	-360	362
1457	0	0	3	0	0	0	0	-98	-10	0	0	0	3	-108	111
1458	0	26	49	0	0	0	0	-1	-1	0	-1	0	75	-3	78
1459	4	129	3	0	0	0	0	-1	0	-2	-1	0	136	-4	140
1460	1	2	2	2	0	0	0	0	-7	-3	0	0	7	-10	17
1461	0	0	21	3	0	0	0	-19	-136	0	0	0	24	-155	179
1462	0	12	11	0	0	0	-2	-5	-10	0	0	0	23	-17	40
1463	0	17	42	2	1	0	0	-11	-33	0	0	0	62	-44	106
1464	0	1	40	1	0	0	0	0	-2	0	0	0	42	-2	44
1465	0	8	2	0	0	0	-1	-2	0	0	0	0	10	-3	13
1466	0	6	3	0	0	0	0	0	-1	0	0	0	9	-1	10
1467	0	1	5	0	0	1	0	0	-2	0	0	0	7	-2	9
1468	0	3	8	1	0	0	0	-1	-2	0	0	0	12	-3	15
1469	0	2	8	0	0	0	0	-3	-1	0	0	0	10	-4	14
1470	0	2	1	1	0	0	0	-2	0	0	0	0	4	-2	6
1471	0	0	0	0	0	0	-1	-1	-1	0	0	0	0	-3	3
1472	0	1	1	0	0	0	0	-1	0	0	0	0	2	-1	3
1473	0	0	0	0	0	0	0	-42	-19	0	0	0	0	-61	61
1474	0	1	0	0	0	0	0	-3	-1	0	0	0	1	-4	5
1475	0	0	0	0	0	0	0	-1	0	0	0	0	0	-1	1
1476	0	0	0	0	0	0	0	0	-2	0	0	0	0	-2	2
1477	0	1	0	0	0	0	0	-2	0	0	0	0	1	-2	3
1478	0	0	0	0	0	0	0	-2	-1	0	0	0	0	-3	3
1479	0	0	0	0	0	0	0	-1	-1	0	0	0	0	-2	2
1480	0	0	1	2	0	0	0	-7	-1	0	0	0	3	-8	11
1481	0	0	3	3	1	0	0	-2	0	0	0	0	7	-2	9
1482	0	12	42	0	0	0	0	0	0	0	0	0	54	0	54
1483	0	1	0	0	0	0	0	0	0	0	0	0	1	0	1
1484	2	3	0	0	0	0	0	-4	-43	-1	0	0	5	-48	53
1485	0	4	22	0	0	0	0	-2	0	0	0	0	26	-2	28
1486	1	47	118	0	0	0	0	0	0	0	0	0	166	0	166
1487	0	18	8	0	0	0	0	0	0	0	0	0	26	0	26
1488	0	8	0	0	0	0	0	0	-1	0	0	0	8	-1	9
1489	0	1	1	1	0	0	0	-8	-3	-1	0	0	3	-12	15
1490	0	2	29	0	0	0	0	-10	-54	0	0	0	31	-64	95
1491	0	30	12	0	0	0	0	-57	-46	-2	-2	0	42	-107	149
1492	0	7	21	3	0	0	0	-4	0	0	0	0	31	-4	35
1493	0	34	17	0	0	0	0	0	-1	0	0	0	51	-1	52
1494	2	20	68	0	0	0	0	-1	-1	0	0	0	90	-2	92
1495	0	38	3	0	0	0	0	0	0	0	0	0	41	0	41
1496	1	3	16	0	0	0	0	0	0	0	0	0	20	0	20
1497	0	11	6	0	0	0	0	0	-1	0	0	0	17	-1	18
1498	0	29	1	1	0	0	0	0	0	0	0	0	31	0	31
1499	0	2	13	1	0	0	0	-3	-1	0	0	0	16	-4	20
1500	0	20	2	0	0	0	0	-1	-5	0	0	0	22	-6	28
1501	1	8	3	0	0	0	0	-6	-4	-1	0	-1	12	-12	24
1502	0	4	12	0	0	0	-1	-3	-2	0	0	0	16	-6	22
1503	0	8	2	0	0	0	0	0	0	0	0	0	10	0	10
1504	1	2	0	0	1	0	0	-1	0	0	0	0	4	-1	5
1505	0	0	0	0	0	0	0	-2	-9	0	0	0	0	-11	11
1506	0	2	3	0	0	0	0	0	-1	0	0	0	5	-1	6
1507	0	0	36	2	0	0	0	0	0	0	0	0	38	0	38
1508	0	33	41	1	0	1	0	0	0	0	0	0	76	0	76
1509	0	25	26	0	0	0	0	0	-1	0	0	0	51	-1	52
1510	0	1	0	0	0	0	0	-2	-1	0	0	0	1	-3	4
1511	0	0	0	0	0	0	0	-2	0	0	0	0	0	-2	2
1512	0	9	0	0	0	0	0	-8	-15	0	0	0	9	-23	32
1513	0	0	0	0	0	0	0	-1	0	0	0	0	0	-1	1
1514	0	0	0	0	0	0	0	0	0	0	0	0	0	0	0
1515	0	0	0	0	0	0	0	-14	-7	-1	0	0	0	-22	22
1516	0	0	0	0	0	0	0	0	0	0	0	0	0	0	0
1517	0	0	0	0	0	0	0	-11	-4	0	0	0	0	-15	15
1518	0	1	3	0	0	0	0	0	0	0	0	0	4	0	4
1519	0	2	6	0	0	0	0	0	0	0	0	0	8	0	8
1520	0	1	0	0	0	0	0	0	0	0	0	0	1	0	1
1521	0	0	1	0	0	0	0	0	0	0	0	0	1	0	1
1522	0	0	1	0	0	0	0	-3	-2	0	0	0	1	-5	6
1523	0	2	16	1	0	0	0	0	0	0	0	0	19	0	19
1524	0	25	22	0	2	0	0	0	0	0	0	0	49	0	49
1525	1	17	25	12	0	0	0	0	0	0	0	0	55	0	55
1526	0	10	165	0	0	0	0	0	0	0	0	0	175	0	175
1527	0	167	4	1	0	0	0	0	-5	0	-3	0	172	-8	180
1528	1	4	9	0	0	0	0	0	0	0	0	0	14	0	14
1529	0	32	9	0	0	0	0	0	-5	0	0	0	41	-5	46
1530	0	11	1	0	0	0	0	-52	-61	-4	0	0	12	-117	129
1531	0	10	2	0	1	0	-2	-118	-340	-15	0	0	13	-475	488
1532	0	3	22	1	0	0	0	-76	-37	-1	0	0	26	-114	140
1533	1	30	52	2	0	0	0	-6	-2	0	0	0	85	-8	93
1534	0	22	23	1	0	0	-1	-14	-76	-1	0	0	46	-92	138
1535	0	11	6	0	0	0	-1	-50	-155	-5	0	0	17	-211	228
1536	1	8	22	1	0	0	0	-15	-24	-3	-1	0	32	-43	75
1537	0	11	16	0	0	0	0	-3	0	0	0	0	27	-3	30
1538	0	6	6	0	0	0	0	-4	-5	0	0	0	12	-9	21
1539	0	0	2	0	0	0	0	-2	-2	0	0	0	2	-4	6
1540	0	13	3	0	0	0	0	0	0	0	0	0	16	0	16
1541	0	0	0	0	0	0	0	-1	-1	0	0	0	0	-2	2
1542	0	0	0	1	0	0	0	-10	-1	0	0	0	1	-11	12
1543	0	1	0	0	0	0	0	-1	-9	0	0	-1	1	-11	12
1544	0	1	1	0	0	0	0	-26	-1	0	0	0	2	-27	29
1545	0	0	0	0	0	0	0	0	0	0	0	0	0	0	0
1546	0	0	2	0	1	0	0	0	-4	0	0	0	3	-4	7
1547	0	2	16	0	0	0	0	0	0	0	0	0	18	0	18
1548	0	13	74	0	0	0	0	0	-1	0	0	0	87	-1	88
1549	0	20	0	0	0	0	0	0	0	0	0	0	20	0	20
1550	0	0	3	0	0	0	0	0	0	0	0	0	3	0	3
1551	0	0	0	0	0	0	0	-1	-3	0	0	0	0	-4	4
1552	0	3	0	1	0	0	0	-24	-7	0	-1	0	4	-32	36
1553	0	13	55	0	0	1	0	-14	-4	-1	0	0	69	-19	88
1554	0	108	52	0	0	0	0	-2	-6	0	0	0	160	-8	168
1555	5	123	55	0	0	0	0	-2	0	0	0	0	183	-2	185
1556	3	101	49	0	0	0	0	0	0	0	0	0	153	0	153
1557	3	43	2	0	1	0	0	-2	0	0	0	0	49	-2	51
1558	0	4	15	0	1	0	0	0	-1	0	0	0	20	-1	21
1559	0	19	37	3	1	0	0	0	0	0	0	0	60	0	60
1560	0	14	103	1	0	0	0	0	0	0	0	0	118	0	118
1561	3	94	8	2	0	0	0	0	0	0	0	0	107	0	107
1562	7	6	99	0	0	0	0	0	0	0	0	0	112	0	112
1563	1	30	0	1	0	0	0	0	0	0	0	0	32	0	32
1564	0	0	0	0	0	0	0	-5	-8	-1	0	0	0	-14	14
1565	0	3	4	0	2	0	-2	-2	-4	0	0	0	9	-8	17
1566	0	2	6	1	0	0	0	0	0	0	0	0	9	0	9
1567	0	5	79	0	0	1	0	0	0	0	0	0	85	0	85
1568	0	7	9	0	0	0	0	0	0	0	0	0	16	0	16
1569	0	0	0	0	0	0	0	0	0	0	0	0	0	0	0
1570	0	1	0	0	0	0	0	0	0	0	0	0	1	0	1
1571	0	0	24	0	0	0	0	0	0	0	0	0	24	0	24
1572	0	40	0	0	0	0	0	0	0	0	0	0	40	0	40
1573	0	0	0	1	0	0	0	0	0	0	0	0	1	0	1
1574	0	0	0	0	0	0	0	0	-3	0	0	0	0	-3	3
1575	0	5	0	0	0	0	0	0	-1	0	0	0	5	-1	6
1576	0	1	2	0	0	0	0	-1	-4	-1	0	0	3	-6	9
1577	0	2	1	0	0	0	0	0	0	0	0	0	3	0	3
1578	2	11	4	0	1	0	0	-8	-6	0	0	0	18	-14	32
1579	0	0	1	1	0	0	0	-2	0	-1	0	0	2	-3	5
1580	0	1	6	0	0	0	-3	-9	-54	0	0	0	7	-66	73
1581	1	6	1	0	0	0	0	0	0	0	0	0	8	0	8
1582	0	9	18	3	0	0	0	0	0	0	0	0	30	0	30
1583	0	10	25	0	0	0	0	0	0	0	0	0	35	0	35
1584	0	8	21	0	0	0	0	0	-1	0	0	0	29	-1	30
1585	0	30	5	0	0	0	0	0	0	0	0	0	35	0	35
1586	1	7	10	0	0	0	0	-2	-2	0	0	0	18	-4	22
1587	0	1	1	0	0	0	0	-2	0	0	0	0	2	-2	4
1588	0	6	5	1	2	0	0	-1	0	0	0	0	14	-1	15
1589	0	2	42	0	0	0	0	0	0	0	0	0	44	0	44
1590	0	7	0	0	0	0	0	0	0	0	0	0	7	0	7
1591	0	0	1	0	0	0	0	0	0	0	0	0	1	0	1
1592	0	0	1	0	0	0	0	-1	-3	0	0	0	1	-4	5
1593	0	5	2	0	0	0	0	0	-1	0	0	0	7	-1	8
1594	0	1	1	0	0	0	0	0	-4	0	0	0	2	-4	6
1595	0	5	0	0	0	0	0	-2	-1	0	0	0	5	-3	8
1596	0	2	7	0	0	0	0	0	0	0	0	0	9	0	9
1597	0	0	1	0	0	0	0	-1	0	0	0	0	1	-1	2
1598	0	1	0	0	0	0	-1	-2	-1	0	0	0	1	-4	5
1599	0	3	8	0	0	0	0	0	-3	0	0	0	11	-3	14
1600	0	4	3	1	0	0	0	-3	-1	0	0	0	8	-4	12
1601	0	2	0	0	0	0	-1	-2	0	0	0	0	2	-3	5
1602	0	0	0	0	0	0	0	-4	-3	-1	0	0	0	-8	8
1603	0	0	0	2	0	0	0	0	0	0	0	0	2	0	2
1604	0	1	25	0	0	0	0	-1	-8	0	0	0	26	-9	35
1605	0	1	0	0	0	0	0	0	-1	0	0	0	1	-1	2
1606	1	0	3	0	0	0	0	0	-2	0	0	0	4	-2	6
1607	0	0	0	0	0	0	0	-35	-13	-3	-1	0	0	-52	52
1608	1	0	0	0	0	0	-2	-41	-172	-2	-1	0	1	-218	219
1609	0	2	5	0	0	0	0	-29	-53	-1	0	0	7	-83	90
1610	0	20	11	0	0	0	0	-5	-8	0	0	0	31	-13	44
1611	0	12	16	3	0	0	-1	-22	-14	0	0	0	31	-37	68
1612	0	2	35	2	0	0	-2	-54	-57	-2	0	0	39	-115	154
1613	0	30	18	1	0	0	0	-3	0	0	0	0	49	-3	52
1614	0	5	8	0	0	0	0	-5	0	0	0	0	13	-5	18
1615	1	8	0	0	0	0	0	-70	0	0	0	0	9	-70	79
1616	3	5	2	1	0	0	0	0	-2	0	0	-1	11	-3	14
1617	0	7	0	0	1	0	0	0	0	0	0	0	8	0	8
1618	0	1	6	0	0	0	0	0	0	0	0	0	7	0	7
1619	0	1	1	0	0	0	0	-12	-12	0	0	0	2	-24	26
1620	0	0	0	0	0	0	-8	-90	-205	0	-9	0	0	-312	312
1621	2	12	0	0	0	0	-1	-108	-28	-1	-3	0	14	-141	155
1622	3	9	97	1	0	1	-4	-57	-95	-3	-1	-1	111	-161	272
1623	1	67	22	3	2	0	-2	-86	-180	-3	-1	-1	95	-273	368
1624	5	31	62	6	0	0	-2	-98	-43	-3	0	0	104	-146	250
1625	0	4	11	1	0	0	-10	-275	-348	0	-1	0	16	-634	650
1626	2	50	37	1	5	0	-3	-23	-37	0	0	0	95	-63	158
1627	15	78	115	6	0	0	0	-34	-11	0	0	0	214	-45	259
1628	2	29	575	2	1	0	-7	-149	-88	-1	-1	0	609	-246	855
1629	1	272	75	6	1	0	-1	-1	-11	-1	0	0	355	-14	369
1630	0	12	19	0	0	0	0	-13	-9	0	0	0	31	-22	53
1631	0	1	10	0	0	0	-2	-87	-244	-7	-2	0	11	-342	353
1632	0	0	0	0	0	0	-2	-77	-59	0	0	0	0	-138	138
1633	0	1	16	0	0	1	-1	-49	-73	0	0	0	18	-123	141
1634	0	11	6	0	0	0	-6	-168	-132	-1	0	0	17	-307	324
1635	1	4	3	0	0	0	-1	-7	-10	0	0	0	8	-18	26
1636	0	5	5	7	2	0	0	-20	-3	0	0	0	19	-23	42
1637	0	1	67	0	0	0	0	-2	-1	0	0	0	68	-3	71
1638	0	59	13	0	1	0	-4	-53	-4	0	0	-1	73	-62	135
1639	0	5	2	0	0	0	0	-1	0	0	0	0	7	-1	8
1640	4	26	24	0	0	0	0	0	0	0	0	0	54	0	54
1641	0	11	2	0	0	0	0	0	-1	0	0	0	13	-1	14
1642	2	5	1	0	0	0	0	-7	-4	-9	0	-1	8	-21	29
1643	0	3	2	0	0	0	0	0	-3	0	0	0	5	-3	8
1644	0	7	3	2	0	0	0	0	-1	0	0	0	12	-1	13
1645	0	2	20	1	0	0	0	0	0	0	0	0	23	0	23
1646	0	6	8	0	0	0	0	-2	-1	-1	0	0	14	-4	18
1647	0	0	0	0	0	0	0	-42	-42	0	0	0	0	-84	84
1648	0	0	0	0	0	0	0	-17	-36	0	0	0	0	-53	53
1649	0	1	4	0	0	0	0	-15	-2	0	0	0	5	-17	22
1650	0	1	6	1	0	0	0	0	-10	0	0	0	8	-10	18
1651	0	2	11	0	0	0	0	-5	-4	0	0	0	13	-9	22
1652	0	1	2	0	0	0	0	0	-4	0	0	0	3	-4	7
1653	0	0	4	0	0	0	0	-7	-7	-1	0	0	4	-15	19
1654	0	0	0	0	0	0	0	-1	-1	0	0	0	0	-2	2
1655	0	7	1	0	1	0	0	-1	-18	-1	0	0	9	-20	29
1656	0	0	0	0	0	0	0	-29	-39	0	-1	0	0	-69	69
1657	0	0	8	0	0	0	0	-2	0	0	0	0	8	-2	10
1658	0	2	40	0	0	0	0	0	0	0	0	0	42	0	42
1659	1	49	19	2	0	0	0	-1	-2	0	0	0	71	-3	74
1660	1	23	13	0	0	0	0	0	0	0	0	0	37	0	37
1661	0	7	0	0	0	0	0	-18	-5	-1	0	0	7	-24	31
1662	1	0	8	1	1	0	0	0	0	0	0	0	11	0	11
1663	0	8	14	0	0	0	0	0	-1	0	0	0	22	-1	23
1664	0	1	0	0	0	0	0	0	0	0	0	0	1	0	1
1665	0	3	0	0	0	0	0	0	0	0	0	0	3	0	3
1666	0	0	0	0	0	0	0	0	0	-1	0	0	0	-1	1
1667	0	0	0	0	0	0	0	-1	-4	0	0	0	0	-5	5
1668	0	0	0	0	0	0	0	-9	-3	0	0	0	0	-12	12
1669	0	3	5	0	0	0	0	-1	-8	0	0	0	8	-9	17
1670	0	1	0	0	0	0	-1	-56	-16	-1	0	0	1	-74	75
1671	0	0	14	0	0	0	0	0	-3	0	0	0	14	-3	17
1672	0	4	6	0	0	0	0	-7	-20	-2	0	0	10	-29	39
1673	0	0	1	0	0	0	0	-15	-26	0	0	0	1	-41	42
1674	0	26	5	0	1	0	0	-27	-34	0	0	0	32	-61	93
1675	0	15	39	2	1	0	-9	-66	-20	0	0	-1	57	-96	153
1676	0	34	63	1	0	0	-6	-5	-3	-1	-1	0	98	-16	114
1677	1	36	63	1	0	0	0	-3	-1	0	0	0	101	-4	105
1678	5	85	46	1	1	0	0	0	-21	0	0	0	138	-21	159
1679	2	5	3	0	0	0	0	-11	-4	0	0	0	10	-15	25
1680	1	3	10	0	0	0	0	-3	-9	0	0	0	14	-12	26
1681	0	0	1	0	0	0	0	-10	0	0	0	0	1	-10	11
1682	0	13	2	0	0	0	0	-2	0	0	0	0	15	-2	17
1683	0	1	0	0	0	0	0	0	-5	-1	0	0	1	-6	7
1684	0	1	0	0	0	0	0	-1	-7	0	0	0	1	-8	9
1685	0	0	0	0	0	0	0	-5	-7	0	0	0	0	-12	12
1686	0	0	0	0	0	0	0	-12	-32	0	0	0	0	-44	44
1687	0	0	0	0	0	0	0	-6	-7	0	0	0	0	-13	13
1688	0	0	1	0	0	0	0	-2	-8	-1	0	0	1	-11	12
1689	0	0	0	0	0	0	0	-5	-7	0	0	0	0	-12	12
1690	0	1	0	0	0	0	-1	-26	-32	0	-1	0	1	-60	61
1691	1	0	19	0	0	0	0	-3	0	0	0	0	20	-3	23
1692	0	10	5	0	0	0	-1	-12	-15	-1	0	0	15	-29	44
1693	2	3	0	0	0	0	-3	-95	-126	-1	0	-1	5	-226	231
1694	0	0	0	0	0	0	0	-128	-31	-5	-1	0	0	-165	165
1695	0	1	0	0	0	0	0	-8	-19	-5	0	0	1	-32	33
1696	0	0	0	0	0	0	0	0	-6	0	0	0	0	-6	6
1697	0	0	0	0	0	0	0	-3	-25	0	0	0	0	-28	28
1698	0	0	3	0	0	0	0	-7	-6	-1	0	0	3	-14	17
1699	0	0	0	0	0	0	0	-26	-23	-3	-2	0	0	-54	54
1700	0	0	0	0	0	0	-2	-67	-184	-1	0	0	0	-254	254
1701	0	0	0	0	0	0	-4	-74	-62	0	0	0	0	-140	140
1702	0	1	21	0	0	0	-2	-12	-3	0	-1	0	22	-18	40
1703	0	30	6	0	1	0	0	-16	0	0	0	0	37	-16	53
1704	0	2	3	0	0	0	0	0	-2	0	0	0	5	-2	7
1705	0	7	6	0	0	0	0	-2	0	0	-1	0	13	-3	16
1706	0	4	0	0	0	0	0	-2	-18	0	0	0	4	-20	24
1707	0	0	2	2	0	0	0	-12	-9	-2	0	0	4	-23	27
1708	0	9	6	0	0	0	0	-2	-5	0	0	0	15	-7	22
1709	0	4	2	1	0	0	0	-2	0	0	0	0	7	-2	9
1710	0	0	7	0	0	1	-2	-88	-7	0	0	0	8	-97	105
1711	0	13	3	0	0	0	0	-3	-8	0	0	0	16	-11	27
1712	1	56	7	0	0	0	0	-5	-4	0	0	0	64	-9	73
1713	0	4	24	0	0	1	-1	-1	-7	0	0	0	29	-9	38
1714	0	16	33	0	0	0	0	-1	0	0	0	0	49	-1	50
1715	1	38	84	5	0	0	0	-2	0	0	0	0	128	-2	130
1716	0	19	137	0	0	0	0	-1	0	0	0	0	156	-1	157
1717	3	115	13	0	0	0	0	-1	0	-1	0	0	131	-2	133
1718	1	4	0	0	0	0	0	0	-3	-2	0	0	5	-5	10
1719	1	11	4	0	0	0	0	0	-1	0	0	0	16	-1	17
1720	0	2	8	5	0	0	0	-1	-1	0	0	0	15	-2	17
1721	0	4	134	0	1	0	-10	-73	-35	-6	0	0	139	-124	263
1722	0	115	9	1	0	0	-1	-39	-44	0	0	0	125	-84	209
1723	2	14	16	0	0	0	0	-1	-1	0	0	0	32	-2	34
1724	1	237	39	0	0	0	0	-2	-2	0	0	0	277	-4	281
1725	5	101	16	0	0	0	0	0	0	0	0	0	122	0	122
1726	2	71	25	3	0	0	0	-7	-11	0	0	0	101	-18	119
1727	0	4	2	0	0	0	0	-7	-4	0	0	0	6	-11	17
1728	0	15	67	1	0	0	0	0	-1	0	0	0	83	-1	84
1729	0	19	5	1	0	0	0	0	0	0	0	0	25	0	25
1730	0	1	5	2	0	0	-1	0	0	0	0	0	8	-1	9
1731	0	12	36	3	0	1	0	0	0	0	0	0	52	0	52
1732	0	7	9	0	0	1	0	0	0	0	0	0	17	0	17
1733	2	28	9	2	1	0	0	-1	0	0	0	0	42	-1	43
1734	0	1	3	0	0	1	0	0	-2	0	0	0	5	-2	7
1735	0	9	23	1	0	0	0	-3	-3	0	0	0	33	-6	39
1736	0	9	34	0	0	0	0	0	-6	0	0	0	43	-6	49
1737	2	27	60	10	0	0	0	0	0	0	0	0	99	0	99
1738	0	14	78	3	0	0	0	0	0	0	0	0	95	0	95
1739	0	5	0	0	0	0	0	0	0	0	0	0	5	0	5
1740	2	4	24	1	0	0	0	-1	-1	0	0	0	31	-2	33
1741	0	1	0	0	0	0	0	-8	-3	0	0	0	1	-11	12
1742	0	0	6	0	0	0	0	-3	0	0	0	0	6	-3	9
1743	0	30	4	0	0	0	0	0	0	0	0	0	34	0	34
1744	0	0	0	0	0	0	0	0	-1	0	0	0	0	-1	1
1745	0	1	1	0	0	0	0	0	-2	0	0	0	2	-2	4
1746	0	1	0	0	0	0	0	-5	-5	0	0	0	1	-10	11
1747	1	6	3	0	0	0	0	0	0	0	0	0	10	0	10
1748	0	2	2	0	0	0	0	-1	0	0	0	0	4	-1	5
1749	0	0	0	0	0	0	0	-1	-2	0	0	0	0	-3	3
1750	3	2	2	0	0	0	0	0	0	0	0	0	7	0	7
1751	0	0	0	0	0	0	0	0	0	0	0	0	0	0	0
1752	0	1	0	0	0	0	0	-2	0	0	0	0	1	-2	3
1753	0	0	0	0	0	0	0	0	0	0	0	0	0	0	0
1754	0	0	0	0	0	0	-1	0	0	0	0	0	0	-1	1
1755	0	0	2	0	0	0	0	-7	-13	0	0	0	2	-20	22
1756	0	5	4	0	0	0	0	-5	-2	0	0	0	9	-7	16
1757	0	8	0	0	0	0	0	0	0	0	0	0	8	0	8
1758	0	5	3	1	0	0	0	0	0	0	0	0	9	0	9
1759	0	0	6	0	0	0	0	0	0	0	0	0	6	0	6
1760	0	2	0	0	0	0	0	0	0	0	0	0	2	0	2
1761	0	0	6	0	0	0	0	0	0	0	0	0	6	0	6
1762	0	4	1	0	0	0	0	0	0	0	0	0	5	0	5
1763	0	2	0	0	0	0	0	0	0	0	0	0	2	0	2
1764	0	0	4	0	0	0	0	0	0	0	0	0	4	0	4
1765	0	3	20	0	0	0	0	0	-1	0	0	0	23	-1	24
1766	0	6	4	0	0	0	0	-1	0	0	0	0	10	-1	11
1767	0	0	1	0	0	0	0	-2	-4	0	0	0	1	-6	7
1768	0	1	1	0	0	1	0	-8	-12	0	0	0	3	-20	23
1769	0	4	1	0	0	0	0	-27	-18	-1	0	0	5	-46	51
1770	0	0	3	0	0	0	0	-3	-1	0	0	0	3	-4	7
1771	0	0	0	0	0	0	0	-2	-1	0	0	0	0	-3	3
1772	0	32	78	0	0	0	0	0	-1	0	0	0	110	-1	111
1773	2	124	3	0	1	1	0	-3	-4	0	0	0	131	-7	138
1774	3	11	33	5	2	0	0	-17	-6	-1	0	0	54	-24	78
1775	0	69	161	0	3	0	0	-14	-9	-1	0	0	233	-24	257
1776	4	131	69	22	0	0	0	-1	-7	0	0	0	226	-8	234
1777	0	10	7	0	0	0	0	-23	-32	0	0	0	17	-55	72
1778	0	4	5	0	0	0	0	-6	-9	-1	0	0	9	-16	25
1779	1	14	20	0	0	0	0	-30	-66	-2	0	0	35	-98	133
1780	0	7	0	0	0	0	0	-32	-45	-1	0	0	7	-78	85
1781	1	7	35	0	0	0	-1	-27	-28	0	0	0	43	-56	99
1782	1	21	12	4	0	1	0	0	-1	0	0	0	39	-1	40
1783	0	1	4	0	0	0	0	-7	0	0	0	0	5	-7	12
1784	0	20	28	0	0	0	0	-1	0	0	0	0	48	-1	49
1785	1	60	1	0	0	0	-1	-7	-7	0	0	0	62	-15	77
1786	4	3	3	0	0	0	0	0	0	0	0	0	10	0	10
1787	0	13	30	1	0	0	0	0	0	0	0	0	44	0	44
1788	0	5	3	0	0	0	0	0	0	0	0	0	8	0	8
1789	0	0	0	0	0	0	0	0	-1	0	0	0	0	-1	1
1790	0	0	0	0	0	0	-1	-10	-5	0	0	0	0	-16	16
1791	0	2	29	0	0	0	0	-4	-2	0	0	0	31	-6	37
1792	0	44	11	0	0	0	0	0	0	0	0	0	55	0	55
1793	1	2	4	0	0	0	0	-1	0	0	0	0	7	-1	8
1794	1	9	1	0	0	0	0	0	0	0	0	0	11	0	11
1795	0	1	0	0	0	0	0	0	0	0	0	0	1	0	1
1796	0	0	1	1	0	0	0	0	-1	0	0	0	2	-1	3
1797	0	2	1	0	0	0	0	-6	-15	-1	0	0	3	-22	25
1798	0	6	2	0	0	0	0	-5	-56	-8	-1	0	8	-70	78
1799	0	8	2	0	0	0	0	-33	-42	-1	0	0	10	-76	86
1800	0	0	2	0	0	0	0	-27	-30	-6	-4	0	2	-67	69
1801	0	1	2	2	0	0	-1	-14	-6	-1	0	0	5	-22	27
1802	0	1	4	0	0	0	-9	-136	-51	-4	0	0	5	-200	205
1803	0	1	0	0	0	0	-2	-17	-36	0	0	0	1	-55	56
1804	0	6	6	0	0	0	-2	-15	0	0	0	0	12	-17	29
1805	0	7	8	0	0	0	0	0	-1	0	0	0	15	-1	16
1806	1	7	0	0	0	0	0	-9	-14	-1	0	0	8	-24	32
1807	0	0	0	0	0	0	0	-1	-3	0	0	0	0	-4	4
1808	0	4	2	0	0	0	0	-1	0	0	0	0	6	-1	7
1809	0	1	3	0	0	0	0	0	0	0	0	0	4	0	4
1810	0	0	0	0	0	0	0	0	0	0	0	0	0	0	0
1811	0	1	0	0	0	0	0	0	-7	0	0	0	1	-7	8
1812	0	0	0	0	1	0	0	0	0	0	0	0	1	0	1
1813	0	1	0	0	0	0	0	0	0	0	0	0	1	0	1
1814	0	0	0	0	0	0	0	0	-1	0	0	0	0	-1	1
1815	0	0	0	0	0	0	0	0	0	0	0	0	0	0	0
1816	0	0	1	0	0	0	0	0	-1	0	0	0	1	-1	2
1817	0	0	1	0	0	0	0	-1	0	0	0	-3	1	-4	5
1818	0	1	2	0	0	0	0	0	0	0	0	0	3	0	3
1819	0	0	0	0	0	0	0	0	0	0	0	0	0	0	0
1820	0	0	0	0	0	0	0	-1	-58	-1	0	0	0	-60	60
1821	0	9	0	0	0	0	0	-93	-92	-1	0	0	9	-186	195
1822	0	0	2	0	0	0	0	0	0	0	0	0	2	0	2
1823	0	0	0	0	0	0	0	-2	-11	0	0	0	0	-13	13
1824	0	0	0	0	0	0	-1	-28	-24	-8	-1	0	0	-62	62
1825	0	2	10	0	0	0	0	-9	-47	0	0	0	12	-56	68
1826	0	0	3	0	0	0	-1	-17	-42	0	0	0	3	-60	63
1827	0	3	2	0	0	0	-1	-63	-209	0	-5	0	5	-278	283
1828	0	0	0	0	0	0	-2	-66	-35	0	0	0	0	-103	103
1829	0	7	4	0	0	0	0	-42	-48	0	0	0	11	-90	101
1830	0	5	6	0	0	0	-1	-22	-7	0	0	0	11	-30	41
1831	2	4	0	0	0	0	0	0	-3	-1	0	0	6	-4	10
1832	0	0	0	0	0	0	0	-1	-3	0	0	0	0	-4	4
1833	0	0	0	0	0	0	0	-11	-15	0	0	0	0	-26	26
1834	0	0	0	0	0	0	0	-1	-4	0	0	0	0	-5	5
1835	0	0	3	0	0	0	-1	-42	-1	0	0	0	3	-44	47
1836	0	1	16	0	0	0	-6	-79	-9	-2	0	0	17	-96	113
1837	0	36	1	0	0	0	0	-14	-16	-2	0	0	37	-32	69
1838	0	7	1	0	0	0	0	-46	-109	-6	0	0	8	-161	169
1839	0	1	1	0	0	0	0	-7	-73	-1	-3	0	2	-84	86
1840	1	1	28	0	0	0	0	-3	0	0	0	0	30	-3	33
1841	1	72	54	16	1	0	-1	-2	-7	0	-2	0	144	-12	156
1842	5	27	88	1	0	0	0	-9	-27	0	-1	0	121	-37	158
1843	0	88	91	1	1	1	-2	0	-23	0	-1	0	182	-26	208
1844	0	9	5	0	0	0	0	-10	-16	-1	0	0	14	-27	41
1845	3	17	150	5	0	0	-5	-45	-24	-1	-2	0	175	-77	252
1846	0	104	258	0	0	0	0	0	-2	0	0	0	362	-2	364
1847	8	393	74	1	0	0	0	-14	-33	-1	0	0	476	-48	524
1848	25	24	4	3	2	3	0	-2	-7	0	0	0	61	-9	70
1849	0	0	0	0	0	0	0	-9	-16	0	-1	0	0	-26	26
1850	0	0	1	1	0	0	-1	-42	-6	0	0	0	2	-49	51
1851	0	1	6	0	1	0	0	-10	-3	0	0	0	8	-13	21
1852	0	0	0	0	0	0	-4	-125	-15	0	0	0	0	-144	144
1853	0	0	0	0	0	0	0	-26	-38	-1	0	0	0	-65	65
1854	0	2	0	0	0	0	0	-35	-107	-5	0	0	2	-147	149
1855	0	0	0	0	0	0	-3	-77	-193	-1	-1	0	0	-275	275
1856	0	0	1	0	0	0	-4	-44	-65	0	0	0	1	-113	114
1857	0	2	1	0	0	0	0	-11	-8	0	0	0	3	-19	22
1858	0	0	0	0	0	0	0	-4	-1	0	0	0	0	-5	5
1859	0	0	0	0	0	0	0	0	-3	0	0	0	0	-3	3
1860	0	1	0	0	0	0	0	-12	-6	0	0	0	1	-18	19
1861	0	0	0	0	0	0	0	0	-5	0	0	0	0	-5	5
1862	0	0	0	0	0	0	0	-3	0	0	0	0	0	-3	3
1863	0	0	0	0	0	0	-1	0	0	0	0	0	0	-1	1
1864	0	0	1	0	0	0	-2	0	-1	-2	0	0	1	-5	6
1865	0	2	0	0	0	0	0	-13	-369	-4	-2	0	2	-388	390
1866	0	26	5	0	0	0	0	-3	-4	0	0	0	31	-7	38
1867	1	7	30	0	0	0	0	-16	-12	0	-1	0	38	-29	67
1868	1	5	4	0	0	0	-1	-14	-4	-1	0	0	10	-20	30
1869	0	1	0	0	0	0	-2	-36	-12	-1	0	0	1	-51	52
1870	0	3	0	0	0	0	0	-4	-3	0	0	0	3	-7	10
1871	0	2	0	0	0	1	0	-6	-7	0	0	0	3	-13	16
1872	0	3	1	0	0	0	0	-1	0	0	0	0	4	-1	5
1873	0	3	11	3	0	0	0	-1	0	0	0	0	17	-1	18
1874	0	8	19	0	0	0	0	-5	0	0	0	0	27	-5	32
1875	1	72	47	1	0	0	0	-1	-2	0	0	0	121	-3	124
1876	1	114	9	1	0	0	0	0	0	0	0	0	125	0	125
1877	0	4	22	0	0	0	0	0	0	0	0	0	26	0	26
1878	0	0	1	0	0	0	0	0	-1	0	0	0	1	-1	2
1879	1	1	1	0	0	0	0	-3	-16	0	0	0	3	-19	22
1880	0	0	3	0	0	0	0	-2	0	0	0	0	3	-2	5
1881	0	15	11	0	0	0	0	-8	-12	0	0	0	26	-20	46
1882	0	7	1	0	0	0	-3	-70	-19	-6	0	0	8	-98	106
1883	0	9	6	0	0	0	-1	-26	-26	-1	-1	0	15	-55	70
1884	0	2	0	0	0	0	0	-4	-9	0	0	0	2	-13	15
1885	1	3	7	1	0	0	0	-11	-21	0	0	0	12	-32	44
1886	0	6	8	0	0	0	-2	-26	-33	0	0	0	14	-61	75
1887	0	8	3	0	1	0	0	-1	-2	0	0	0	12	-3	15
1888	1	0	0	1	0	0	0	-2	-3	0	0	0	2	-5	7
1889	0	1	26	0	0	0	0	-1	0	0	0	0	27	-1	28
1890	0	29	1	0	0	0	0	0	0	0	0	0	30	0	30
1891	0	0	0	0	0	0	0	0	0	0	0	0	0	0	0
1892	1	1	0	0	0	0	-1	-17	-72	0	-1	0	2	-91	93
1893	0	0	0	0	0	0	0	-12	0	0	0	0	0	-12	12
1894	0	6	10	0	0	0	0	0	0	0	0	0	16	0	16
1895	0	5	0	0	0	0	0	0	0	0	0	0	5	0	5
1896	0	1	1	0	0	0	0	0	0	0	0	0	2	0	2
1897	1	12	0	1	0	0	0	0	0	0	0	0	14	0	14
1898	0	1	14	0	0	1	0	0	0	-1	0	0	16	-1	17
1899	0	5	0	0	1	0	0	0	-13	0	0	0	6	-13	19
1900	0	0	3	2	0	0	0	0	0	0	0	0	5	0	5
1901	0	5	22	0	0	0	0	-4	0	0	0	0	27	-4	31
1902	0	0	5	0	0	0	0	0	0	0	0	0	5	0	5
1903	0	0	0	0	0	0	0	-1	-1	0	0	0	0	-2	2
1904	1	0	0	0	0	0	0	-3	-43	0	-1	0	1	-47	48
1905	0	3	2	0	0	0	0	-16	-9	0	0	0	5	-25	30
1906	0	3	4	1	0	0	0	0	0	0	0	0	8	0	8
1907	0	1	2	0	0	0	0	-5	-1	0	0	0	3	-6	9
1908	0	0	3	0	0	0	0	-11	-3	0	0	0	3	-14	17
1909	0	0	0	0	0	0	-1	0	-1	0	0	0	0	-2	2
1910	0	1	2	0	0	0	0	0	0	0	0	0	3	0	3
1911	0	1	0	0	0	0	0	0	-1	-1	0	0	1	-2	3
1912	0	0	1	0	0	0	0	-1	-5	0	0	0	1	-6	7
1913	0	4	8	0	0	0	0	-4	-12	-1	0	0	12	-17	29
1914	0	10	10	0	0	0	0	-1	-1	0	0	0	20	-2	22
1915	0	2	4	4	0	0	0	-4	-68	0	-4	0	10	-76	86
1916	0	7	153	0	0	0	0	-5	-2	0	0	0	160	-7	167
1917	0	27	2	0	0	0	0	-29	-131	-4	0	0	29	-164	193
1918	0	0	1	0	0	0	0	-109	-23	-1	0	0	1	-133	134
1919	0	0	0	0	0	0	0	-11	-6	0	0	0	0	-17	17
1920	0	0	0	0	0	0	-8	-338	-122	-38	-1	0	0	-507	507
1921	0	1	2	0	0	0	-1	-88	-130	-1	-1	0	3	-221	224
1922	0	1	0	0	0	0	0	-5	-2	0	0	0	1	-7	8
1923	0	0	1	0	0	0	-10	-73	-72	-5	0	0	1	-160	161
1924	0	0	6	0	0	0	0	-11	-26	0	-1	0	6	-38	44
1925	0	2	0	0	0	0	-1	-33	-10	-1	0	0	2	-45	47
1926	0	16	1	0	1	0	-2	-24	-48	0	0	0	18	-74	92
1927	0	2	0	1	0	1	-1	-7	-8	0	0	0	4	-16	20
1928	0	3	48	0	1	0	0	0	-2	0	0	0	52	-2	54
1929	0	4	0	2	0	0	0	-3	-14	-2	-2	0	6	-21	27
1930	0	1	11	1	0	0	-2	-14	-7	0	0	0	13	-23	36
1931	0	6	128	6	0	0	0	-43	-10	0	0	0	140	-53	193
1932	1	31	22	0	0	0	-4	-57	-78	0	-1	0	54	-140	194
1933	3	94	6	0	0	0	-2	-7	-4	0	-1	0	103	-14	117
1934	10	50	28	0	0	0	-3	-50	-9	-1	0	0	88	-63	151
1935	5	36	15	0	0	0	-1	-28	-214	0	-3	-1	56	-247	303
1936	0	42	0	0	0	0	0	-165	-130	-22	0	0	42	-317	359
1937	2	2	18	0	0	0	-9	-170	-177	-1	0	0	22	-357	379
1938	1	19	1	0	0	0	-4	-84	-2	-1	0	0	21	-91	112
1939	1	5	1	0	1	0	-8	-1	-28	0	-1	0	8	-38	46
1940	0	0	0	0	0	0	0	-8	-49	-1	0	0	0	-58	58
1941	0	0	0	0	0	0	-1	-46	-148	0	0	0	0	-195	195
1942	0	1	15	0	0	0	0	-10	-13	-1	0	0	16	-24	40
1943	0	0	0	0	0	1	-1	-12	-54	0	0	0	1	-67	68
1944	0	0	0	0	0	0	-1	-92	-130	-2	0	0	0	-225	225
1945	0	2	1	3	1	0	0	-1	0	0	0	0	7	-1	8
1946	0	4	266	1	0	0	-1	-2	-3	0	0	0	271	-6	277
1947	0	4	11	0	0	0	0	-4	-4	0	0	0	15	-8	23
1948	1	13	7	0	0	0	0	-8	-3	-1	0	0	21	-12	33
1949	0	0	0	0	0	0	0	-6	-4	-2	-1	0	0	-13	13
1950	0	0	0	0	0	0	0	0	-26	0	0	0	0	-26	26
1951	0	1	0	0	0	0	0	-1	-2	-1	0	0	1	-4	5
1952	0	0	0	0	0	0	0	-3	-12	0	0	0	0	-15	15
1953	0	0	0	0	0	0	-4	-326	-273	-4	-2	0	0	-609	609
1954	0	0	0	0	0	0	0	-67	-36	-1	0	0	0	-104	104
1955	0	9	2	0	0	0	0	-15	-20	0	0	0	11	-35	46
1956	0	2	0	0	0	0	0	-8	-5	0	0	0	2	-13	15
1957	0	6	0	0	0	0	-11	-397	0	0	0	0	6	-408	414
1958	0	10	0	0	0	0	-2	-1	0	0	0	0	10	-3	13
1959	5	5	16	0	0	0	0	0	-2	0	0	0	26	-2	28
1960	1	11	6	0	0	0	0	-2	-4	0	0	0	18	-6	24
1961	1	8	1	0	0	0	0	0	-2	0	0	0	10	-2	12
1962	0	0	0	0	0	0	0	0	0	0	0	0	0	0	0
1963	0	0	0	0	0	0	0	-13	-1	0	0	0	0	-14	14
1964	0	0	0	0	0	0	0	0	-1	0	0	0	0	-1	1
1965	0	0	0	0	0	0	0	-1	-1	0	0	0	0	-2	2
1966	0	0	0	0	0	0	-1	-106	-51	0	0	0	0	-158	158
1967	0	0	0	0	0	0	-4	-67	-31	-1	0	0	0	-103	103
1968	1	3	2	0	0	0	0	-3	-1	0	0	0	6	-4	10
1969	0	6	1	0	0	0	0	-3	0	0	0	0	7	-3	10
1970	0	0	0	0	0	0	0	0	0	0	0	0	0	0	0
1971	0	0	0	0	0	0	0	0	0	0	0	0	0	0	0
1972	0	1	6	0	0	0	0	-10	0	0	0	0	7	-10	17
1973	0	1	0	0	0	0	0	0	0	0	0	0	1	0	1
1974	1	5	3	0	0	0	0	-1	-2	0	0	0	9	-3	12
1975	0	3	0	0	0	0	-1	-7	-3	0	0	0	3	-11	14
1976	0	0	0	0	0	0	-3	-4	-2	0	0	0	0	-9	9
1977	0	0	0	0	0	0	0	-8	-26	-1	0	0	0	-35	35
1978	0	0	3	0	0	0	0	-9	-14	-1	0	0	3	-24	27
1979	0	1	0	0	0	0	0	-3	-19	0	0	0	1	-22	23
1980	0	0	0	0	0	0	-1	-4	-2	0	0	0	0	-7	7
1981	0	0	1	0	0	0	0	-10	-6	-1	0	0	1	-17	18
1982	0	1	0	0	0	0	-1	-6	-9	0	0	0	1	-16	17
1983	0	0	1	0	0	0	0	-11	-26	0	0	0	1	-37	38
1984	0	0	0	0	0	0	0	-9	-8	0	0	0	0	-17	17
1985	0	0	1	0	0	0	-1	-7	-2	0	0	0	1	-10	11
1986	0	0	2	0	0	0	0	-17	-2	0	0	0	2	-19	21
1987	0	5	1	0	1	0	0	-1	-3	0	0	0	7	-4	11
1988	0	1	5	0	0	0	0	0	0	0	0	0	6	0	6
1989	0	1	22	1	0	0	0	-5	0	0	0	0	24	-5	29
1990	0	29	26	1	0	0	0	-24	-10	0	0	0	56	-34	90
1991	0	2	8	0	0	0	-2	-3	-2	0	0	0	10	-7	17
1992	1	6	69	0	0	0	0	-2	0	0	0	0	76	-2	78
1993	2	33	10	0	0	0	0	0	0	0	0	0	45	0	45
1994	0	9	0	0	0	0	0	-19	-29	0	0	0	9	-48	57
1995	0	41	5	15	0	0	-4	-71	-2	0	0	0	61	-77	138
1996	2	6	297	0	0	0	0	-5	-2	0	0	0	305	-7	312
1997	1	290	2	0	0	0	0	0	0	0	0	0	293	0	293
1998	8	23	15	1	0	0	0	0	0	0	0	0	47	0	47
1999	3	12	24	1	0	0	0	0	0	0	0	0	40	0	40
[truncated: 1,740 more rows]

## Sheet: S3B gRNA-beta
position	20	21	22	23	24	25	20_rev	21_rev	22_rev	23_rev	24_rev	25_rev	fwd_total	rev_total	total
1	261	8	0	3	20	86	-11	-9	-3	0	-1	0	378	-24	402
2	0	0	0	0	0	13	-26	-20	-6	0	0	0	13	-52	65
3	0	0	3	1	5	2	-17	-9	-6	0	0	-1	11	-33	44
4	0	1	3	6	67	32	0	-3	0	-15	0	0	109	-18	127
5	0	2	29	72	127	7	-1	-2	-85	-3	-9	-1	237	-101	338
6	0	21	130	29	54	1	-1	-46	-18	-4	-20	-1	235	-90	325
7	5	70	266	28	33	12	-2	-3	-6	-3	-4	0	414	-18	432
8	22	79	56	13	42	7	-2	-12	-3	-2	-3	0	219	-22	241
9	19	35	38	10	13	5	-3	-5	-62	-2	-2	0	120	-74	194
10	12	29	39	3	1	2	0	-3	-3	0	0	0	86	-6	92
11	0	3	147	4	9	0	0	-8	-2	0	-1	0	163	-11	174
12	0	29	11	5	1	4	-17	-403	-319	-64	-69	0	50	-872	922
13	1	4	1	0	1	1	-7	-14	-3	-1	0	-1	8	-26	34
14	8	54	7	7	2	0	-1	-15	-43	0	0	0	78	-59	137
15	3	7	19	4	0	0	-10	-27	0	0	0	0	33	-37	70
16	1	5	19	0	1	0	-1	0	-1	0	0	0	26	-2	28
17	0	9	0	0	0	0	0	0	0	0	0	0	9	0	9
18	0	0	0	0	0	0	0	0	0	0	0	0	0	0	0
19	0	2	0	0	0	0	0	0	0	0	0	0	2	0	2
20	0	3	0	0	0	0	0	0	0	0	0	0	3	0	3
21	0	0	0	0	0	0	0	0	-1	0	0	0	0	-1	1
22	0	1	1	0	0	0	0	-1	-8	0	0	0	2	-9	11
23	0	0	0	0	0	0	0	-1	0	0	0	0	0	-1	1
24	0	0	0	0	0	0	-1	-2	-45	0	0	0	0	-48	48
25	0	1	1	0	0	0	-2	-13	-8	0	0	0	2	-23	25
26	0	0	3	0	0	0	-1	0	-1	-2	0	0	3	-4	7
27	0	2	0	0	0	0	0	0	0	0	0	0	2	0	2
28	0	0	0	0	0	0	0	0	0	0	0	0	0	0	0
29	0	0	1	2	0	0	0	0	0	0	0	0	3	0	3
30	0	0	0	0	0	0	0	-1	-2	0	0	0	0	-3	3
31	0	3	4	1	0	0	0	0	0	0	0	0	8	0	8
32	0	2	10	0	0	0	0	0	0	0	0	0	12	0	12
33	0	4	1	0	0	0	0	0	0	0	0	0	5	0	5
34	0	0	0	0	0	0	0	-7	-4	0	0	0	0	-11	11
35	0	0	0	0	0	0	-7	-13	-43	-2	-1	0	0	-66	66
36	0	5	1	0	0	0	0	-29	-27	0	0	0	6	-56	62
37	0	0	2	0	0	0	-2	-1	-12	-5	-3	-4	2	-27	29
38	0	6	2	0	0	0	0	-5	-112	-2	-1	0	8	-120	128
39	0	0	0	0	0	0	0	-44	-59	-1	-1	0	0	-105	105
40	0	0	0	0	0	0	-1	-141	-25	-5	-1	0	0	-173	173
41	0	0	0	0	0	0	-3	-306	-128	-2	-1	0	0	-440	440
42	0	0	0	0	0	0	-9	-86	-60	-4	-1	0	0	-160	160
43	0	2	0	0	2	0	-2	-58	-138	-1	-1	0	4	-200	204
44	0	0	0	0	0	0	-7	-1243	-6763	-20	-4	-1	0	-8038	8038
45	0	0	2	0	0	0	-3	-130	-219	-40	0	0	2	-392	394
46	0	12	11	3	0	0	-2	-6	-48	0	0	0	26	-56	82
47	1	1	3	0	0	0	0	-6	-7	0	0	0	5	-13	18
48	0	1	6	0	0	0	-1	-5	-3	-1	-2	0	7	-12	19
49	0	0	0	0	0	0	0	-5	-45	-1	0	0	0	-51	51
50	0	1	1	0	0	0	0	-11	-69	0	0	0	2	-80	82
51	0	0	2	0	0	0	-1	-14	-10	-6	0	0	2	-31	33
52	0	5	18	1	0	0	-2	-4	-29	-2	-1	0	24	-38	62
53	0	1	10	0	0	0	0	-20	-49	0	0	0	11	-69	80
54	0	0	0	0	0	0	-4	-31	-33	0	0	0	0	-68	68
55	0	0	0	0	0	0	-1	-1	0	0	0	0	0	-2	2
56	0	0	0	0	0	0	0	-1	-1	0	0	0	0	-2	2
57	0	9	1	0	0	0	0	-1	-1	0	0	0	10	-2	12
58	1	3	1	0	0	0	0	0	0	0	0	0	5	0	5
59	0	0	0	0	0	0	0	0	-1	0	0	0	0	-1	1
60	0	1	14	0	0	0	0	0	-1	0	0	0	15	-1	16
61	0	3	5	0	0	0	0	-2	-1	0	0	0	8	-3	11
62	0	2	17	0	1	0	0	-1	0	0	0	0	20	-1	21
63	0	46	14	5	0	0	0	-7	-5	0	0	0	65	-12	77
64	3	26	25	0	0	0	0	-2	-4	0	0	0	54	-6	60
65	0	120	23	0	1	0	0	0	0	0	0	0	144	0	144
66	2	13	43	0	0	0	0	-2	0	0	0	0	58	-2	60
67	0	7	10	0	0	0	0	-4	-1	-1	-1	0	17	-7	24
68	0	11	6	0	0	0	0	0	0	0	0	0	17	0	17
69	1	1	9	3	0	0	0	0	0	0	0	0	14	0	14
70	0	2	19	0	0	0	0	0	0	0	0	0	21	0	21
71	0	10	1	0	0	0	0	0	0	0	0	0	11	0	11
72	0	0	11	0	0	0	0	0	-1	0	0	0	11	-1	12
73	0	2	0	0	0	0	0	-4	0	0	0	0	2	-4	6
74	0	0	0	0	0	0	0	0	-2	0	0	0	0	-2	2
75	0	1	0	0	0	0	0	0	0	0	0	0	1	0	1
76	0	1	0	0	0	0	0	0	0	0	0	0	1	0	1
77	0	0	0	0	0	0	0	0	-1	0	0	0	0	-1	1
78	0	0	0	4	0	0	0	0	0	0	0	0	4	0	4
79	0	0	7	0	1	0	0	-1	-2	0	0	0	8	-3	11
80	0	8	0	0	0	0	0	-15	-8	0	0	0	8	-23	31
81	0	0	2	4	0	0	0	-7	0	0	0	0	6	-7	13
82	1	42	441	0	0	0	-2	-9	-20	-4	-1	0	484	-36	520
83	2	122	0	0	0	0	-1	-69	-70	-1	0	0	124	-141	265
84	14	27	7	4	1	0	0	-18	-18	-1	0	0	53	-37	90
85	5	41	108	3	1	0	0	-11	-2	-1	0	0	158	-14	172
86	0	54	61	1	0	0	0	-7	-44	-1	0	0	116	-52	168
87	2	59	13	0	0	0	0	-77	-13	0	0	0	74	-90	164
88	2	32	47	0	0	0	-2	-7	-23	-21	-3	-1	81	-57	138
89	3	62	27	0	0	3	-1	-4	-8	0	0	0	95	-13	108
90	6	36	16	14	0	0	0	-9	-36	0	0	0	72	-45	117
91	0	0	4	0	0	0	-3	-33	-22	0	0	0	4	-58	62
92	0	7	70	0	0	0	0	0	0	0	0	0	77	0	77
93	0	8	6	1	0	0	0	-2	0	0	0	0	15	-2	17
94	2	4	10	0	0	0	0	0	-4	-1	0	0	16	-5	21
95	0	3	1	1	1	0	0	-1	-3	0	0	0	6	-4	10
96	1	3	100	6	0	1	0	-2	0	0	0	0	111	-2	113
97	0	19	12	3	2	0	0	0	0	0	0	0	36	0	36
98	0	32	5	0	0	0	0	0	0	0	0	0	37	0	37
99	0	3	1	0	0	0	0	0	0	0	0	0	4	0	4
100	0	0	5	0	0	0	0	0	-5	0	0	0	5	-5	10
101	1	17	1	0	0	0	0	-1	-2	0	0	0	19	-3	22
102	0	0	16	0	0	0	0	-4	0	-1	0	0	16	-5	21
103	0	11	38	0	0	0	0	-1	0	0	0	0	49	-1	50
104	3	36	44	3	0	0	0	-18	-26	-1	0	0	86	-45	131
105	0	44	28	5	0	0	-1	-15	-8	0	0	0	77	-24	101
106	1	108	54	0	1	0	-1	-13	-2	-2	0	0	164	-18	182
107	6	67	14	0	0	0	-1	-2	-5	0	0	0	87	-8	95
108	2	9	32	3	0	0	0	-4	-2	0	0	0	46	-6	52
109	0	5	21	0	0	0	-1	0	0	0	0	0	26	-1	27
110	4	31	13	1	2	0	0	-1	-20	0	0	0	51	-21	72
111	0	0	11	1	0	0	0	-19	-2	-1	0	0	12	-22	34
112	0	14	44	1	0	1	0	0	-9	0	0	0	60	-9	69
113	5	69	163	1	0	0	0	-1	0	0	0	0	238	-1	239
114	2	23	32	1	2	0	0	0	0	0	0	0	60	0	60
115	1	5	14	2	0	0	0	-2	0	0	0	0	22	-2	24
116	0	3	29	0	0	0	0	-1	-3	0	0	0	32	-4	36
117	0	2	0	0	0	0	0	-1	-9	0	0	0	2	-10	12
118	0	0	0	0	0	0	0	-1	0	0	0	0	0	-1	1
119	0	0	0	0	0	0	0	0	-1	-1	0	0	0	-2	2
120	0	5	0	0	0	0	0	-4	-2	0	0	0	5	-6	11
121	0	0	0	0	0	0	0	-2	-2	-1	0	0	0	-5	5
122	0	0	3	0	0	0	0	-1	-14	0	0	0	3	-15	18
123	0	2	0	0	0	0	0	-14	-4	0	0	0	2	-18	20
124	0	0	0	0	0	0	-2	-5	-34	-10	0	0	0	-51	51
125	0	0	0	0	0	0	0	-49	-48	0	0	0	0	-97	97
126	0	0	0	0	0	0	0	-20	-6	0	0	0	0	-26	26
127	0	8	13	0	0	0	-1	-10	-1	0	0	0	21	-12	33
128	0	11	15	0	0	0	-3	-29	-15	-1	0	0	26	-48	74
129	2	17	1	0	1	0	0	0	-9	-1	0	0	21	-10	31
130	0	0	1	0	0	0	-4	-44	-248	-8	0	0	1	-304	305
131	1	0	10	0	0	0	-16	-751	-3232	-46	-5	-4	11	-4054	4065
132	0	22	18	3	0	0	-29	-441	-2281	-3	-5	-2	43	-2761	2804
133	3	1	175	0	0	0	0	-3	-6	0	0	0	179	-9	188
134	1	250	667	0	0	0	-1	-66	-29	-2	0	0	918	-98	1016
135	3	37	0	0	0	0	-2	0	-12	0	0	0	40	-14	54
136	1	6	243	1	0	0	-1	-5	0	0	0	0	251	-6	257
137	0	75	114	0	0	0	0	0	0	0	0	0	189	0	189
138	4	48	1	1	1	0	-2	-12	-66	0	0	0	55	-80	135
139	7	5	842	1	0	0	0	-7	0	0	0	0	855	-7	862
140	0	19	14	0	0	0	-2	-6	-24	-1	0	-1	33	-34	67
141	15	135	0	0	2	0	0	0	-3	0	0	0	152	-3	155
142	0	0	2	0	0	0	0	-1	-5	-1	0	0	2	-7	9
143	0	0	13	0	0	0	-3	-18	-38	0	-1	0	13	-60	73
144	0	58	4	1	1	0	-1	-21	-10	0	0	0	64	-32	96
145	0	7	4	0	0	0	-2	-22	-44	-1	0	0	11	-69	80
146	0	4	7	0	0	0	-1	-34	-18	0	0	0	11	-53	64
147	0	14	25	0	0	0	-1	-107	0	0	0	0	39	-108	147
148	1	7	0	0	0	0	-4	0	0	0	0	0	8	-4	12
149	0	1	2	1	0	0	0	0	0	0	0	0	4	0	4
150	0	0	0	0	0	0	0	0	0	0	0	0	0	0	0
151	0	0	0	0	0	0	0	0	0	0	0	0	0	0	0
152	0	0	0	0	0	0	0	0	0	0	0	0	0	0	0
153	0	0	0	0	0	0	0	0	-1	0	0	0	0	-1	1
154	0	0	0	0	0	0	0	0	0	0	0	0	0	0	0
155	0	41	7	0	0	0	0	0	-17	0	0	0	48	-17	65
156	0	3	8	0	0	0	0	-3	-70	0	0	0	11	-73	84
157	0	17	713	0	0	3	-2	-48	-2	0	0	0	733	-52	785
158	6	194	64	0	20	0	-3	-27	-55	0	0	0	284	-85	369
159	1	20	3	1	0	0	0	-82	-7	0	-1	0	25	-90	115
160	2	148	267	0	0	2	-1	-470	-35	-4	0	0	419	-510	929
161	2	125	20	0	1	0	0	-4	-27	0	0	0	148	-31	179
162	5	92	1	5	0	0	0	-8	-1	0	0	0	103	-9	112
163	2	4	245	0	1	0	-2	-8	-25	0	0	0	252	-35	287
164	0	321	3	0	0	0	-6	-33	-2	-1	0	0	324	-42	366
165	1	3	22	1	2	0	0	0	0	0	0	0	29	0	29
166	0	1	21	0	0	0	0	-6	0	0	0	0	22	-6	28
167	0	3	1	0	0	0	0	0	0	0	0	0	4	0	4
168	0	35	4	0	0	0	0	0	-39	0	0	0	39	-39	78
169	0	5	5	0	1	0	-1	-15	0	0	-1	0	11	-17	28
170	0	4	49	0	0	0	-1	-28	-1	-32	-1	0	53	-63	116
171	0	2	9	0	0	0	0	0	-17	0	0	0	11	-17	28
172	0	6	5	17	0	0	0	-15	-54	-1	0	0	28	-70	98
173	0	3	31	0	0	0	-4	-127	-1325	-64	-2	0	34	-1522	1556
174	0	50	56	0	0	0	-3	-127	-3968	-35	-1	0	106	-4134	4240
175	3	78	6	0	0	0	-5	-259	-99	0	0	0	87	-363	450
176	1	0	2	0	0	0	-252	-1123	-752	-1	-1	0	3	-2129	2132
177	0	18	90	0	0	0	-8	-13	-5	0	0	0	108	-26	134
178	1	15	29	0	0	0	-12	-9	-4	0	0	0	45	-25	70
179	0	0	10	0	0	0	-3	0	-3	0	0	0	10	-6	16
180	1	61	4	0	0	0	-1	0	0	0	0	0	66	-1	67
181	3	1	3	1	0	0	0	0	0	0	0	0	8	0	8
182	0	7	2	0	1	0	0	0	-1	0	0	0	10	-1	11
183	0	4	0	0	0	0	0	-1	-14	0	0	0	4	-15	19
184	0	0	1	0	0	0	0	-37	-82	0	-2	0	1	-121	122
185	0	1	78	0	0	0	0	-19	-42	0	-1	0	79	-62	141
186	0	0	1	0	0	0	-3	-6	-2	0	0	0	1	-11	12
187	1	0	2	0	0	0	-1	0	-2	0	0	0	3	-3	6
188	0	1	1	0	0	0	0	-9	-2	0	0	0	2	-11	13
189	0	2	15	0	0	0	-1	-4	-9	0	-2	-3	17	-19	36
190	0	31	1	0	0	0	0	-5	-3	0	-2	0	32	-10	42
191	1	8	13	0	0	0	0	-1	-6	-3	-4	0	22	-14	36
192	0	20	6	0	0	0	0	-42	-543	-14	-24	-2	26	-625	651
193	0	3	0	0	0	0	-1	-130	-136	-4	0	0	3	-271	274
194	0	1	3	0	0	0	-32	-240	-432	-11	-6	0	4	-721	725
195	0	0	0	0	0	0	-56	-2339	-6939	-512	-6	-3	0	-9855	9855
196	0	0	1	0	0	0	-182	-1030	-8381	-50	-22	0	1	-9665	9666
197	0	24	281	8	2	0	-50	-3798	-1990	-18	0	-2	315	-5858	6173
198	2	302	34	0	0	0	-4	-10	-54	0	0	0	338	-68	406
199	20	17	75	3	0	0	-1	-47	-71	-2	0	0	115	-121	236
200	0	8	9	0	0	0	-5	-29	-538	-4	-7	-3	17	-586	603
201	6	94	23	0	0	1	0	-14	-29	-4	0	0	124	-47	171
202	2	2	69	0	2	0	0	-1	-2	0	0	0	75	-3	78
203	0	3	1	1	0	0	0	-8	-1	0	0	0	5	-9	14
204	1	18	84	0	0	0	0	-5	-4	-1	0	0	103	-10	113
205	0	37	6	0	0	1	-19	-63	-205	-10	-4	0	44	-301	345
206	1	6	1	0	0	0	-1	-16	-39	-2	0	0	8	-58	66
207	0	0	1	1	0	0	-273	-1454	-1110	-13	-6	0	2	-2856	2858
208	0	1	1	0	0	0	-12	-129	-7	-2	0	0	2	-150	152
209	1	257	10	0	0	0	0	-7	0	0	0	0	268	-7	275
210	12	64	10	0	0	0	0	-2	0	0	0	0	86	-2	88
211	3	30	62	0	1	0	0	0	-5	0	0	0	96	-5	101
212	0	0	0	0	0	0	0	0	0	0	0	0	0	0	0
213	0	0	4	0	0	0	-1	0	0	0	0	0	4	-1	5
214	0	21	1	0	0	0	0	-1	0	0	0	0	22	-1	23
215	1	3	1	0	0	0	0	0	0	0	0	0	5	0	5
216	0	0	2	0	0	0	0	0	0	0	0	0	2	0	2
217	0	5	2	0	0	0	0	-2	0	-1	0	0	7	-3	10
218	0	2	0	0	0	0	0	-2	-39	-2	0	0	2	-43	45
219	0	0	0	0	0	0	0	0	0	0	0	0	0	0	0
220	0	0	43	0	0	0	0	-29	-88	-1	-6	0	43	-124	167
221	0	2	5	1	0	0	0	0	-2	0	0	0	8	-2	10
222	0	0	6	1	0	0	0	0	-2	0	0	0	7	-2	9
223	0	0	1	0	0	0	0	-3	-2	0	0	-1	1	-6	7
224	0	3	3	0	0	0	-1	-6	0	0	0	0	6	-7	13
225	0	21	3	0	0	0	0	0	-1	0	0	0	24	-1	25
226	2	3	0	0	0	0	0	-8	-2	0	-1	0	5	-11	16
227	0	0	0	0	0	0	-7	-58	-32	0	0	0	0	-97	97
228	0	0	0	0	0	0	-1	-5	-3	0	0	0	0	-9	9
229	0	0	0	0	0	0	0	-17	-13	-1	0	0	0	-31	31
230	0	0	1	0	0	0	0	0	-7	0	-2	0	1	-9	10
231	0	6	3	0	0	0	0	-7	-3	0	0	0	9	-10	19
232	0	0	1	0	0	0	-1	-3	-45	-2	0	0	1	-51	52
233	1	27	49	0	0	0	0	-6	-46	0	0	0	77	-52	129
234	0	51	21	1	0	0	0	-15	-3	0	0	0	73	-18	91
235	7	38	63	0	1	0	0	-2	-30	0	0	0	109	-32	141
236	0	22	0	1	0	0	0	-72	-15	0	0	0	23	-87	110
237	1	1	85	2	0	0	0	-12	-1	0	0	0	89	-13	102
238	0	179	101	0	0	0	0	-3	0	0	0	0	280	-3	283
239	6	113	3	0	0	0	0	0	-1	0	0	0	122	-1	123
240	2	1	0	1	1	0	0	-178	-22	0	0	0	5	-200	205
241	0	0	0	0	0	0	0	-77	-169	-1	-1	0	0	-248	248
242	0	26	8	0	0	0	0	-9	-59	0	0	0	34	-68	102
243	2	38	2	0	0	0	0	0	0	0	0	0	42	0	42
244	0	0	3	0	0	0	-3	-26	-7	0	0	0	3	-36	39
245	0	4	6	0	1	0	-7	-550	-34	0	0	0	11	-591	602
246	0	11	0	0	0	0	0	-2	-5	0	0	0	11	-7	18
247	1	12	14	0	0	0	0	-7	0	0	0	0	27	-7	34
248	1	41	28	0	0	0	0	-1	0	0	0	0	70	-1	71
249	0	4	1	0	0	0	0	0	-15	-2	0	0	5	-17	22
250	1	5	21	0	2	0	-1	-6	-1	0	0	0	29	-8	37
251	0	72	4	6	2	0	0	-5	-42	0	0	0	84	-47	131
252	0	35	69	1	0	4	0	-10	0	-1	0	0	109	-11	120
253	0	3	23	0	6	0	-1	-1	-6	-1	-1	0	32	-10	42
254	2	100	4	31	0	0	0	-3	-12	0	0	0	137	-15	152
255	1	12	738	1	0	0	0	-16	-23	0	0	0	752	-39	791
256	2	346	10	0	0	2	-3	-39	-1	-1	0	0	360	-44	404
257	38	80	94	12	14	7	-1	-8	-14	0	0	-2	245	-25	270
258	0	72	12	5	4	0	0	-3	0	0	0	0	93	-3	96
259	7	392	1148	34	5	0	0	-4	0	-4	0	0	1586	-8	1594
260	68	1042	1196	38	0	0	-8	-7	-2624	-176	-62	0	2344	-2877	5221
261	20	773	144	2	4	2	-1	-239	-2822	-149	-6	-1	945	-3218	4163
262	23	51	109	19	9	0	-22	-564	-4876	-99	-12	0	211	-5573	5784
263	17	8	196	10	0	0	-28	-1294	-1379	-12	-1	0	231	-2714	2945
264	0	32	265	1	0	0	-3	-34	-98	0	0	0	298	-135	433
265	4	50	29	0	0	0	-7	-202	-38	-4	0	-4	83	-255	338
266	21	43	13	0	1	0	0	-117	-82	-2	-2	0	78	-203	281
267	2	9	10	3	0	0	0	-18	-10	-1	-1	0	24	-30	54
268	0	6	8	0	0	0	0	-9	-72	-2	0	0	14	-83	97
269	0	2	0	0	0	0	-5	-283	-314	-2	-4	0	2	-608	610
270	1	1	3	0	0	0	-1	-134	-14	-1	0	0	5	-150	155
271	0	3	2	0	0	1	-22	-525	-1044	-27	-7	0	6	-1625	1631
272	0	0	0	0	0	0	-26	-860	-768	-19	-2	-1	0	-1676	1676
273	1	24	35	7	0	0	-1	-101	-112	-1	0	0	67	-215	282
274	0	1	1	0	1	0	-21	-134	-53	-1	0	0	3	-209	212
275	0	3	8	0	0	0	-9	-58	-19	0	-2	0	11	-88	99
276	0	7	22	0	0	0	-2	-3	-15	-4	-1	0	29	-25	54
277	0	42	3	0	0	0	-1	-21	-91	-1	0	0	45	-114	159
278	0	0	0	0	0	0	-1	-66	-67	0	-1	0	0	-135	135
279	1	3	14	0	0	0	-1	-11	-9	0	0	0	18	-21	39
280	0	3	5	0	0	0	-1	-27	-15	-1	0	0	8	-44	52
281	0	0	0	0	0	0	-1	-26	-6	0	0	0	0	-33	33
282	0	2	3	0	0	0	0	-14	-11	-3	0	0	5	-28	33
283	1	12	2	1	0	0	-1	-13	-44	-3	0	0	16	-61	77
284	0	12	15	1	0	0	0	-9	-72	0	0	0	28	-81	109
285	0	5	12	0	0	0	0	-3	-7	0	0	0	17	-10	27
286	0	9	35	0	0	0	-1	-117	-127	0	0	0	44	-245	289
287	0	1	1	0	0	0	0	-1	0	0	0	0	2	-1	3
288	1	7	2	0	0	0	0	0	0	0	0	0	10	0	10
289	0	2	1	0	0	0	0	0	0	0	0	0	3	0	3
290	0	0	0	0	0	0	0	-1	-1	0	0	0	0	-2	2
291	0	1	14	0	0	0	0	0	0	0	0	0	15	0	15
292	0	7	12	8	0	0	0	-1	0	0	0	0	27	-1	28
293	0	8	34	0	0	0	0	-8	-229	0	0	0	42	-237	279
294	0	71	4	0	2	2	0	-104	-5	-1	0	0	79	-110	189
295	1	5	8	1	1	0	-1	-12	-1	0	0	0	16	-14	30
296	0	20	64	0	0	0	0	0	-4	0	0	0	84	-4	88
297	0	157	41	1	2	0	0	0	0	0	0	0	201	0	201
298	3	16	5	0	0	0	-1	0	0	0	-1	-1	24	-3	27
299	0	33	32	3	0	0	0	0	-12	0	-1	-1	68	-14	82
300	2	37	4	0	1	0	0	-6	-28	-4	0	0	44	-38	82
301	3	19	5	2	2	0	0	-41	-73	-4	0	0	31	-118	149
302	0	2	14	0	0	0	-2	-228	-207	-2	-3	0	16	-442	458
303	0	4	15	0	0	0	-14	-1195	-167	-3	0	0	19	-1379	1398
304	0	3	0	0	0	0	-5	-77	-16	0	0	0	3	-98	101
305	0	2	1	0	0	0	-5	-56	-10	-1	0	0	3	-72	75
306	1	77	40	0	0	0	0	0	-1	0	0	0	118	-1	119
307	3	82	57	0	3	0	0	-4	-9	-3	0	0	145	-16	161
308	2	42	135	2	0	0	0	-2	-46	0	-1	0	181	-49	230
309	1	128	495	10	4	1	0	-79	-130	-2	0	0	639	-211	850
310	2	174	117	2	2	2	-6	-207	-225	-1	-3	0	299	-442	741
311	3	65	110	5	0	0	-3	-78	-88	-4	-1	0	183	-174	357
312	1	68	34	0	0	0	-1	-18	-38	-1	0	0	103	-58	161
313	2	64	156	2	2	1	-1	-73	-6	-1	0	-1	227	-82	309
314	1	42	63	2	4	0	-6	-39	-174	-9	-7	-3	112	-238	350
315	10	366	246	6	2	0	0	-55	-11	0	-1	0	630	-67	697
316	4	313	362	3	1	1	-3	-79	-52	-2	0	-1	684	-137	821
317	20	1276	118	6	9	0	-12	-356	-2129	-10	-24	-3	1429	-2534	3963
318	20	84	24	1	1	0	-7	-171	-132	-19	-3	0	130	-332	462
319	1	17	108	2	3	0	-2	-36	-311	-11	0	0	131	-360	491
320	1	150	124	15	0	0	-1	-112	-736	-5	-3	0	290	-857	1147
321	5	66	263	0	0	0	-3	-1703	-335	-4	0	-2	334	-2047	2381
322	3	62	5	0	0	0	-36	-703	-46	-5	-1	0	70	-791	861
323	1	81	4	0	3	0	-4	-56	-91	-15	-3	0	89	-169	258
324	7	24	3	0	0	0	-2	-26	-447	0	-1	0	34	-476	510
325	0	3	57	1	0	0	0	-28	-43	-3	0	0	61	-74	135
326	1	137	45	0	0	0	-2	-129	-78	-1	0	0	183	-210	393
327	3	9	5	0	0	0	-7	-235	-258	0	0	0	17	-500	517
328	1	12	7	0	0	1	-9	-26	-25	-2	0	0	21	-62	83
329	0	22	107	2	3	0	-2	-31	-9	0	0	0	134	-42	176
330	0	5	14	21	1	0	-4	-100	-2	0	0	0	41	-106	147
331	0	32	1515	21	0	0	0	0	0	0	0	0	1568	0	1568
332	0	466	226	2	0	0	0	0	0	0	0	0	694	0	694
333	2	43	11	0	2	0	0	0	0	0	0	0	58	0	58
334	1	10	2	0	0	1	0	-2	-7	0	0	0	14	-9	23
335	0	0	15	0	1	0	0	0	0	0	0	0	16	0	16
336	0	7	8	3	0	0	0	-2	-14	0	0	0	18	-16	34
337	0	0	0	0	1	0	0	0	0	0	0	0	1	0	1
338	0	0	0	0	0	2	0	-5	-16	0	0	0	2	-21	23
339	1	1	18	1	1	0	0	-124	-20	-4	0	0	22	-148	170
340	0	66	59	1	0	0	-2	-13	-53	0	0	0	126	-68	194
341	15	622	511	7	9	0	0	-3	-23	0	0	0	1164	-26	1190
342	10	170	26	3	1	0	0	-32	0	0	0	0	210	-32	242
343	9	233	2210	8	3	1	0	-1	-1	0	0	0	2464	-2	2466
344	3	2848	90	2	8	3	0	0	0	0	0	0	2954	0	2954
345	77	126	42	2	0	0	0	0	-10	0	0	0	247	-10	257
346	0	1	5	2	0	0	0	-2	-3	0	0	0	8	-5	13
347	2	6	114	2	0	2	0	-13	0	-1	0	0	126	-14	140
348	0	28	0	0	0	0	-1	-1	-8	0	0	0	28	-10	38
349	0	0	1	0	0	0	0	-12	-30	0	0	0	1	-42	43
350	0	4	34	0	1	0	0	-8	-1	0	0	0	39	-9	48
351	2	143	14	2	0	1	-3	-9	-54	0	0	0	162	-66	228
352	1	10	193	0	0	0	0	-1	-3	0	0	0	204	-4	208
353	0	82	3	4	1	0	0	0	0	0	0	0	90	0	90
354	1	6	124	6	0	0	0	-5	-1	-1	0	0	137	-7	144
355	0	1	7	0	0	0	-16	-180	-195	-6	0	-1	8	-398	406
356	0	0	0	0	0	0	-13	-405	-237	0	-1	0	0	-656	656
357	0	5	0	0	0	0	-7	-50	-3	0	0	0	5	-60	65
358	0	17	11	0	0	0	-2	-6	-7	0	0	0	28	-15	43
359	0	0	1	0	0	0	0	-20	-21	-1	0	0	1	-42	43
360	0	8	2	1	0	0	0	-15	-2	0	0	0	11	-17	28
361	1	0	1	0	0	0	-3	-4	-8	0	0	0	2	-15	17
362	0	0	1	0	0	0	-2	-21	-27	-1	-2	0	1	-53	54
363	0	1	5	0	0	0	0	-18	-24	-1	0	0	6	-43	49
364	0	6	4	1	0	0	0	-10	-9	0	0	0	11	-19	30
365	0	12	28	0	0	0	-1	-66	-14	-5	-1	0	40	-87	127
366	0	16	0	0	0	0	-13	-11	-172	-1	-6	0	16	-203	219
367	0	14	7	1	0	0	0	-46	-85	-6	0	0	22	-137	159
368	0	0	7	0	0	0	0	-21	-159	0	0	0	7	-180	187
369	0	1	3	0	0	0	0	-26	-2	0	0	0	4	-28	32
370	1	4	23	0	0	0	-2	-3	-12	0	0	0	28	-17	45
371	0	21	7	0	0	0	0	-25	-25	0	0	0	28	-50	78
372	0	3	3	0	0	0	-2	-9	-7	0	0	0	6	-18	24
373	0	4	29	0	1	0	0	-2	0	0	0	0	34	-2	36
374	0	0	0	0	0	0	-1	-3	0	0	0	0	0	-4	4
375	0	0	1	0	0	0	0	0	0	-1	0	0	1	-1	2
376	0	0	0	0	0	0	0	-1	-4	0	0	0	0	-5	5
377	0	0	0	0	0	0	0	0	-5	0	-1	0	0	-6	6
378	0	0	0	0	0	0	0	-3	-10	0	0	0	0	-13	13
379	0	0	2	0	0	0	0	-5	-9	-2	0	0	2	-16	18
380	0	6	3	0	0	0	0	-2	-50	0	0	0	9	-52	61
381	3	4	4	0	1	2	-1	-4	-28	-1	0	0	14	-34	48
382	1	9	107	3	12	1	-2	-6	-1	0	0	0	133	-9	142
383	1	17	130	2	4	0	0	-1	-15	0	0	0	154	-16	170
384	0	11	32	5	0	0	0	-5	0	0	0	0	48	-5	53
385	2	14	182	2	0	0	0	-2	0	0	0	0	200	-2	202
386	1	159	20	3	3	0	0	0	-2	0	0	0	186	-2	188
387	9	58	26	5	0	0	0	-1	0	0	0	0	98	-1	99
388	0	1	71	0	0	0	0	0	-1	0	0	0	72	-1	73
389	1	217	5	0	0	0	0	-1	0	0	0	0	223	-1	224
390	6	20	7	0	0	0	0	0	-2	0	0	0	33	-2	35
391	1	4	3	0	0	0	0	-4	-2	0	0	0	8	-6	14
392	2	7	22	2	0	0	-1	-38	-106	0	0	0	33	-145	178
393	1	6	5	0	0	0	0	-180	0	0	0	0	12	-180	192
394	3	240	16	0	0	0	-8	0	0	0	0	0	259	-8	267
395	20	267	2	0	0	0	0	0	0	0	0	0	289	0	289
396	5	1	1	0	0	0	0	0	0	0	0	0	7	0	7
397	0	0	0	1	0	0	0	0	0	0	0	0	1	0	1
398	0	0	20	0	0	0	0	0	0	0	0	0	20	0	20
399	0	8	1	0	0	0	0	0	0	0	0	0	9	0	9
400	0	0	0	0	0	0	0	0	0	0	0	0	0	0	0
401	0	0	0	0	0	0	0	-1	-18	0	0	0	0	-19	19
402	0	0	0	0	0	0	0	0	0	0	0	0	0	0	0
403	0	3	0	0	0	0	-1	-3	-2	0	0	0	3	-6	9
404	0	0	0	0	0	0	-3	-11	-43	0	0	0	0	-57	57
405	0	4	28	2	1	0	0	-31	-6	-2	0	0	35	-39	74
406	0	2	14	0	1	0	-2	-1	-3	0	0	0	17	-6	23
407	0	7	20	0	0	0	0	-49	-2	0	0	0	27	-51	78
408	4	52	10	0	0	0	-1	-1	0	0	0	0	66	-2	68
409	0	2	0	0	0	0	0	0	0	0	0	0	2	0	2
410	0	0	0	0	0	0	0	0	-1	0	0	0	0	-1	1
411	0	0	0	0	0	0	-3	-82	-9	-1	0	0	0	-95	95
412	0	20	113	1	0	0	-40	-32	-2	-1	-1	-7	134	-83	217
413	0	131	4	2	0	0	0	-9	-17	-16	-2	0	137	-44	181
414	140	300	833	5	2	2	0	-22	-268	-14	0	0	1282	-304	1586
415	1	391	27	0	3	0	0	-14	-35	-1	0	0	422	-50	472
416	3	285	332	13	10	0	-3	-138	-172	-2	0	0	643	-315	958
417	0	17	22	1	0	0	0	-285	-305	-4	0	0	40	-594	634
418	2	26	61	2	0	0	-3	-144	-178	-8	-1	0	91	-334	425
419	0	21	43	1	0	0	-2	-24	-17	0	0	0	65	-43	108
420	2	23	30	2	1	0	-1	-18	-23	0	0	0	58	-42	100
421	0	12	7	0	0	3	-20	-672	-588	-23	-15	-1	22	-1319	1341
422	0	11	22	0	6	0	-2	-154	-847	-15	-1	0	39	-1019	1058
423	2	27	13	7	2	0	-7	-1001	-480	0	0	0	51	-1488	1539
424	0	1	92	1	0	0	-17	-134	-113	0	0	0	94	-264	358
425	0	63	18	0	0	0	-3	-1	0	-1	-2	0	81	-7	88
426	1	28	1	0	0	0	0	-5	-2	-2	0	0	30	-9	39
427	0	0	1	0	0	1	0	-1	-163	0	0	0	2	-164	166
428	0	4	11	0	0	0	0	-251	-1	-2	0	0	15	-254	269
429	0	1	1	1	0	0	-7	0	-2	0	0	0	3	-9	12
430	0	12	4	0	0	0	-8	-3	0	0	0	-1	16	-12	28
431	3	2	6	0	0	0	-17	-18	-609	-20	-6	0	11	-670	681
432	3	52	45	0	0	0	0	-630	-1116	-4	-5	-2	100	-1757	1857
433	0	109	15	0	0	0	0	-17	-4	0	0	0	124	-21	145
434	1	5	0	0	0	0	-6	-92	-313	-2	0	0	6	-413	419
435	0	1	1	0	0	0	-3	-54	-5	0	0	0	2	-62	64
436	0	18	33	0	2	0	0	-14	-26	-4	0	0	53	-44	97
437	0	26	3	1	0	0	-3	-12	-29	0	0	0	30	-44	74
438	0	14	224	3	0	0	0	-5	-5	0	0	0	241	-10	251
439	0	1	2	1	0	0	-1	-8	-47	0	0	0	4	-56	60
440	0	0	0	0	0	0	-19	-258	-45	-3	0	0	0	-325	325
441	0	0	0	0	0	0	-3	-4	-37	-2	-1	0	0	-47	47
442	0	6	20	1	5	1	-3	-307	-216	-1	0	0	33	-527	560
443	0	1	2	0	1	0	-6	-146	-241	-40	-4	0	4	-437	441
444	0	2	19	1	3	0	-2	-148	-637	-5	-1	-2	25	-795	820
445	0	17	277	11	0	0	-7	-444	-194	-1	-1	0	305	-647	952
446	0	78	284	0	0	0	-2	-107	-15	0	0	0	362	-124	486
447	1	68	8	0	0	0	-33	-2229	-2911	-76	-69	-2	77	-5320	5397
448	3	6	10	0	0	0	-4	-320	-185	-8	-5	-13	19	-535	554
449	0	4	15	0	0	2	-3	-249	-280	-14	-15	0	21	-561	582
450	0	7	8	7	22	5	-1	-116	-556	-105	-19	0	49	-797	846
451	0	19	55	16	11	1	-3	-390	-4814	-71	-21	0	102	-5299	5401
452	0	55	1192	40	1	0	-38	-2626	-2909	-115	-50	-2	1288	-5740	7028
453	6	1336	2668	21	1	0	-4	-1298	-387	-3	-4	0	4032	-1696	5728
454	35	1950	631	26	1	0	-43	-1047	-2519	-14	-4	0	2643	-3627	6270
455	57	1116	430	7	19	12	-1	-56	-53	-3	0	0	1641	-113	1754
456	26	521	966	62	60	4	-8	-939	-1316	-24	0	-1	1639	-2288	3927
457	42	416	1566	124	39	12	-7	-516	-209	-3	-12	0	2199	-747	2946
458	12	1562	7026	137	5	0	-2	-1	-1	0	0	0	8742	-4	8746
459	34	2448	1950	27	1	1	-1	-4	-176	-1	0	0	4461	-182	4643
460	157	3432	3634	8	16	7	0	-130	-101	-4	0	0	7254	-235	7489
461	111	2889	1849	24	67	10	-3	-74	-290	0	0	0	4950	-367	5317
462	28	813	1087	74	26	10	0	-269	-26	-1	0	0	2038	-296	2334
463	30	2785	4454	98	128	7	-4	-21	-6	0	0	0	7502	-31	7533
464	3	83	85	3	1	0	0	-5	-2	0	0	0	175	-7	182
465	26	275	297	9	4	0	0	-2	-1	0	0	0	611	-3	614
466	16	1063	317	10	1	2	0	-1	0	0	0	0	1409	-1	1410
467	11	45	245	0	0	0	0	0	0	0	0	0	301	0	301
468	0	1	1	0	0	0	0	0	0	0	0	0	2	0	2
469	0	0	3	0	0	0	0	0	0	0	0	0	3	0	3
470	0	2	0	0	0	0	0	0	0	0	0	0	2	0	2
471	1	5	0	0	0	0	0	-1	-2	0	0	0	6	-3	9
472	0	1	1	0	0	0	0	-3	0	-1	0	0	2	-4	6
473	0	2	5	0	0	0	0	0	-12	0	0	0	7	-12	19
474	0	12	0	0	0	0	0	-3	-3	0	0	0	12	-6	18
475	0	0	10	0	1	0	0	-1	0	0	0	0	11	-1	12
476	0	22	28	2	0	0	0	-2	0	0	0	0	52	-2	54
477	0	2	3	0	1	0	0	0	-4	0	0	0	6	-4	10
478	0	8	7	2	0	0	0	-3	-10	0	0	0	17	-13	30
479	1	4	69	0	0	0	0	-13	0	0	0	0	74	-13	87
480	0	8	0	0	0	0	0	-12	-17	0	0	-1	8	-30	38
481	0	1	0	0	0	0	-4	-9	-8	0	0	0	1	-21	22
482	0	0	0	0	0	0	-5	-71	-11	0	0	0	0	-87	87
483	0	0	2	0	0	0	0	-24	-13	0	-1	0	2	-38	40
484	2	6	0	1	0	0	-1	-2	-1	0	0	0	9	-4	13
485	0	1	11	0	0	0	0	-1	-5	0	0	0	12	-6	18
486	0	8	3	0	0	0	0	-39	-48	-3	0	-1	11	-91	102
487	1	0	10	0	0	0	-4	-237	-162	-10	-5	-2	11	-420	431
488	0	0	1	0	0	0	-8	-397	-749	-16	-12	0	1	-1182	1183
489	0	12	25	0	0	0	0	-57	-51	0	0	0	37	-108	145
490	0	19	20	6	0	1	-3	-98	-25	0	0	0	46	-126	172
491	1	8	120	0	0	0	-83	-97	-277	-2	0	-1	129	-460	589
492	1	101	4	0	0	0	-5	-82	-21	-10	0	0	106	-118	224
493	0	6	6	0	0	0	-4	-21	-41	-5	-1	0	12	-72	84
494	0	0	0	1	0	0	0	-15	-53	-1	0	0	1	-69	70
495	0	1	0	0	0	0	-6	-61	-69	-4	0	0	1	-140	141
496	0	2	0	0	0	0	0	-13	-14	-1	0	-1	2	-29	31
497	0	3	17	2	2	0	-1	-87	-129	0	-5	0	24	-222	246
498	0	0	1	0	0	0	-3	-406	-35	-7	-13	-5	1	-469	470
499	0	0	3	0	0	0	-2	-6	-43	-21	-8	0	3	-80	83
500	0	283	9	0	0	0	0	-136	-1109	-1	-3	0	292	-1249	1541
501	1	3	1	0	1	0	-4	-1052	-274	-10	-2	0	6	-1342	1348
502	0	6	18	1	1	0	-48	-245	-297	-6	-4	0	26	-600	626
503	1	53	59	0	0	0	-9	-136	-703	-9	-1	0	113	-858	971
504	1	14	33	0	0	0	-11	-1540	-378	-28	-3	0	48	-1960	2008
505	0	0	0	0	0	0	-87	-569	-1384	-39	-21	-6	0	-2106	2106
506	0	1	1	0	0	0	-13	-202	-745	-15	-4	0	2	-979	981
507	0	0	4	0	0	0	0	-40	-58	0	0	0	4	-98	102
508	0	0	4	0	0	0	-1	-11	-20	0	0	0	4	-32	36
509	0	4	2	0	0	0	0	-80	-112	-3	-1	0	6	-196	202
510	0	0	1	0	0	0	-2	-29	-16	-1	0	0	1	-48	49
511	0	0	0	0	0	0	-23	-443	-148	-1	0	0	0	-615	615
512	0	0	1	0	0	0	-7	-210	-180	-11	-1	0	1	-409	410
513	0	20	24	1	0	0	-1	-5	-44	0	0	0	45	-50	95
514	0	8	5	0	0	0	-1	-8	-10	-1	-1	0	13	-21	34
515	0	10	3	0	0	0	0	-77	-113	0	-2	0	13	-192	205
516	2	3	0	0	0	0	-4	-210	-235	-1	0	0	5	-450	455
517	0	1	2	0	0	0	-1	-9	-12	0	0	-1	3	-23	26
518	0	2	22	0	0	0	-2	-61	-31	0	0	0	24	-94	118
519	0	38	23	0	0	0	-2	-111	-28	-1	0	0	61	-142	203
520	1	4	0	0	0	0	-1	-21	-163	0	0	0	5	-185	190
521	1	2	0	0	0	0	0	-30	-44	-1	-5	-2	3	-82	85
522	0	0	1	0	0	0	0	-5	-1	-12	0	0	1	-18	19
523	1	5	8	0	0	0	-2	-3	-275	-3	-1	0	14	-284	298
524	1	3	1	0	0	0	-3	-1743	-1171	-71	-24	-1	5	-3013	3018
525	3	8	31	0	0	0	0	-105	-87	-5	0	0	42	-197	239
526	0	13	0	0	1	0	-23	-926	-1140	-23	-4	-1	14	-2117	2131
527	0	2	2	0	0	0	-16	-308	-516	-2	-1	0	4	-843	847
528	0	4	153	3	0	0	-4	-131	-73	-2	0	0	160	-210	370
529	0	71	63	1	0	1	-4	-106	-42	0	0	0	136	-152	288
530	3	25	22	6	2	0	-11	-99	-13	-1	0	0	58	-124	182
531	0	39	67	13	0	0	-13	-73	-39	-1	0	0	119	-126	245
532	0	79	290	0	0	0	-8	-366	-41	-2	-1	0	369	-418	787
533	5	773	10	2	0	0	-5	-119	-61	-1	0	0	790	-186	976
534	11	82	82	2	1	0	0	-2	-3	0	0	0	178	-5	183
535	2	102	260	1	0	0	0	-7	0	0	0	0	365	-7	372
536	2	110	18	0	0	0	0	-3	-18	0	0	0	130	-21	151
537	1	21	2	0	0	0	0	-8	0	0	0	0	24	-8	32
538	0	0	1	0	0	0	-3	-2	-25	-7	0	-1	1	-38	39
539	0	0	1	0	0	0	-1	-229	-401	-2	-1	0	1	-634	635
540	0	0	0	0	0	0	0	-215	-178	-8	0	0	0	-401	401
541	0	0	1	0	0	0	-5	-29	-40	0	0	0	1	-74	75
542	0	7	8	0	0	1	0	-11	-1	0	0	0	16	-12	28
543	0	0	5	0	1	0	-6	0	-6	0	0	0	6	-12	18
544	1	31	420	0	0	0	0	-4	0	0	0	0	452	-4	456
545	3	397	140	0	0	0	0	0	0	0	0	0	540	0	540
546	24	71	10	0	0	0	0	0	0	0	0	0	105	0	105
547	2	15	7	1	2	0	0	0	-1	0	0	0	27	-1	28
548	0	5	1	0	0	0	0	0	-2	0	0	0	6	-2	8
549	0	0	1	0	0	0	0	0	0	0	0	0	1	0	1
550	0	0	0	0	0	0	0	0	0	0	0	0	0	0	0
551	0	0	0	0	0	0	0	-1	-9	-3	0	0	0	-13	13
552	0	2	2	0	0	0	0	0	-4	-1	0	0	4	-5	9
553	0	16	5	2	2	0	-1	-90	-31	0	0	0	25	-122	147
554	0	0	2	1	0	0	0	-6	0	0	0	0	3	-6	9
555	0	0	0	1	1	0	0	0	-2	0	0	0	2	-2	4
556	0	32	5	0	0	0	0	-10	-8	-1	0	0	37	-19	56
557	2	1	6	0	0	0	-1	-25	-35	0	0	0	9	-61	70
558	3	51	42	7	0	0	-2	-137	-160	-6	0	0	103	-305	408
559	1	4	109	0	0	0	-2	-1	-20	0	0	0	114	-23	137
560	0	92	18	2	0	0	-2	-5	-1	0	0	0	112	-8	120
561	0	3	6	0	2	0	0	-25	-38	-2	0	0	11	-65	76
562	0	1	2	0	0	1	-4	-45	-63	0	0	0	4	-112	116
563	0	58	105	5	16	0	-1	-95	-29	0	0	0	184	-125	309
564	1	36	93	28	18	5	-7	-49	-25	0	0	0	181	-81	262
565	1	640	471	22	13	0	-5	-19	0	0	-1	0	1147	-25	1172
566	6	932	429	30	1	0	0	-11	0	0	0	0	1398	-11	1409
567	62	843	545	27	2	0	0	0	-8	0	0	0	1479	-8	1487
568	26	321	254	0	4	0	-2	-87	-21	-9	-1	-2	605	-122	727
569	28	1898	663	9	4	0	0	0	-66	0	0	0	2602	-66	2668
570	6	60	54	5	0	0	0	-13	-11	-2	0	0	125	-26	151
571	2	13	63	0	0	1	0	-2	-3	0	0	0	79	-5	84
572	1	3	0	1	3	0	0	0	-2	0	0	0	8	-2	10
573	0	1	6	6	0	0	-2	-48	-1	0	0	0	13	-51	64
574	0	10	53	0	0	0	-1	-20	-1	0	-1	0	63	-23	86
575	0	191	0	0	0	0	-3	-12	-17	0	0	0	191	-32	223
576	11	3	3	0	0	0	0	-1	-33	0	-1	-1	17	-36	53
577	0	1	25	0	0	0	0	-12	-3	-4	0	0	26	-19	45
578	0	10	6	0	0	0	-1	-1	-14	0	0	0	16	-16	32
579	0	4	1	1	0	0	0	-6	-4	-1	0	0	6	-11	17
580	0	0	30	3	0	0	-3	-20	-11	0	0	0	33	-34	67
581	0	66	104	0	3	0	0	-3	0	0	0	0	173	-3	176
582	1	83	22	0	2	2	0	-13	-2	-1	-1	0	110	-17	127
583	3	35	65	8	3	0	-3	-1	-120	-2	0	0	114	-126	240
584	0	245	5	1	0	0	-7	-3658	-630	-29	-20	-1	251	-4345	4596
585	5	255	137	0	2	0	-24	-392	-175	-23	0	-2	399	-616	1015
586	6	215	27	1	0	0	-10	-58	-831	-1	0	0	249	-900	1149
587	13	57	14	0	3	0	-11	-909	-107	-1	0	0	87	-1028	1115
588	0	10	39	3	0	0	-5	-12	-37	-5	0	0	52	-59	111
589	1	30	239	2	0	0	-3	-18	-857	-2	-7	0	272	-887	1159
590	1	104	11	0	0	0	-1	-8	-8	-2	0	0	116	-19	135
591	8	78	52	2	13	0	-1	-4	-25	0	0	0	153	-30	183
592	2	4	15	2	0	0	0	-65	-46	-2	0	-1	23	-114	137
593	1	11	335	24	0	0	0	-46	-118	0	0	0	371	-164	535
594	2	1008	384	1	1	1	-5	-78	-55	-1	0	0	1397	-139	1536
595	19	805	499	2	8	5	-1	-123	-11	-2	0	0	1338	-137	1475
596	16	179	106	21	40	1	-5	-213	-264	-32	-3	0	363	-517	880
597	4	47	243	3	0	0	0	-5	-3	0	0	0	297	-8	305
598	1	2209	159	6	0	0	-1	-3	-4	0	0	0	2375	-8	2383
599	29	60	59	0	3	0	-4	-145	-191	-3	0	0	151	-343	494
600	3	106	96	21	3	4	-1	-194	-183	-11	0	0	233	-389	622
601	7	84	2045	42	2	0	-20	-668	-679	-34	-2	-2	2180	-1405	3585
602	5	1085	681	5	3	0	0	-66	-39	-1	-1	0	1779	-107	1886
603	5	316	83	35	0	0	-5	-148	-13	-7	-2	0	439	-175	614
604	3	39	32	0	0	0	-13	-108	-441	-3	-3	0	74	-568	642
605	2	243	35	3	0	0	-6	-390	-24	0	0	0	283	-420	703
606	2	11	42	6	0	0	-4	-44	-59	0	0	0	61	-107	168
607	4	243	456	0	0	1	0	-61	-12	-3	0	0	704	-76	780
608	2	1291	15	0	1	0	-11	-150	-285	-36	-7	-2	1309	-491	1800
609	23	28	14	0	1	0	-2	-33	-37	0	0	0	66	-72	138
610	1	36	24	4	2	0	-1	-4	-3	0	0	0	67	-8	75
611	0	30	88	12	1	1	0	-55	-43	0	0	-1	132	-99	231
612	0	34	38	1	18	1	-8	-52	-12	0	0	0	92	-72	164
613	0	244	137	12	3	0	-3	-35	-60	0	0	0	396	-98	494
614	7	69	102	7	0	1	-7	-293	-8	0	-1	0	186	-309	495
615	7	1127	1131	0	15	0	-10	-24	-22	-3	0	0	2280	-59	2339
616	30	1214	28	4	3	0	0	-8	-22	0	0	0	1279	-30	1309
617	24	81	620	7	1	0	-3	-329	-23	-2	-1	0	733	-358	1091
618	10	939	118	5	4	0	-1	-20	-15	0	0	0	1076	-36	1112
619	8	67	77	2	0	2	-2	-35	-9	0	0	-1	156	-47	203
620	1	169	150	0	0	0	0	0	0	0	0	0	320	0	320
621	3	62	3	0	0	0	0	0	0	-1	-1	0	68	-2	70
622	0	0	0	0	0	0	-7	-2	-490	-5	-5	-1	0	-510	510
623	1	4	27	1	0	0	0	-1166	-1258	-253	-15	-2	33	-2694	2727
624	0	27	29	1	0	0	-11	-1476	-1444	-105	-8	0	57	-3044	3101
625	0	1	48	0	0	0	-12	-5	-405	-9	-3	-2	49	-436	485
626	12	32	12	15	0	1	-4	-9	-75	-9	0	0	72	-97	169
627	0	4	23	1	1	0	0	-23	-33	-1	0	0	29	-57	86
628	1	80	62	1	1	0	0	-13	-1	0	0	0	145	-14	159
629	0	4	3	0	0	0	-3	-89	-8	-2	-1	0	7	-103	110
630	0	24	17	0	0	0	-2	-18	-8	0	-1	-1	41	-30	71
631	1	12	1	0	0	0	-5	-339	-1017	-6	-20	0	14	-1387	1401
632	1	0	7	1	1	0	-12	-175	-45	-3	0	0	10	-235	245
633	1	3	13	2	1	0	-7	-722	-1393	-15	-5	0	20	-2142	2162
634	0	10	140	0	0	0	-1	-45	-2	-1	0	0	150	-49	199
635	8	253	730	1	0	0	-2	-14	-80	-1	0	0	992	-97	1089
636	10	357	21	4	1	0	-23	-1290	-670	-12	-18	-2	393	-2015	2408
637	2	9	42	0	0	0	-15	-168	-676	-22	-14	0	53	-895	948
638	19	1199	765	43	4	1	0	-14	-34	-6	0	0	2031	-54	2085
639	7	57	130	1	1	0	-1	-43	-44	0	0	0	196	-88	284
640	1	147	36	4	1	0	0	-78	0	0	0	0	189	-78	267
641	4	484	73	4	0	1	-4	-46	-340	0	-1	0	566	-391	957
642	4	74	91	9	15	1	0	-53	-13	0	0	0	194	-66	260
643	0	225	210	58	6	0	-8	-22	-19	0	0	0	499	-49	548
644	5	36	128	5	0	0	-4	-21	-2	0	0	0	174	-27	201
645	0	39	2	0	0	0	-1	-5	0	0	0	0	41	-6	47
646	1	0	0	0	0	0	0	0	-4	0	0	0	1	-4	5
647	0	0	0	0	0	0	0	0	-10	0	0	0	0	-10	10
648	0	0	0	0	0	0	0	0	0	0	0	0	0	0	0
649	0	0	0	0	0	0	0	0	0	0	0	0	0	0	0
650	0	0	2	0	0	0	0	0	0	0	0	0	2	0	2
651	0	0	1	0	0	0	0	-7	-1	0	0	-1	1	-9	10
652	0	8	7	2	0	0	0	-2	-4	0	-3	-1	17	-10	27
653	3	340	248	0	1	0	-6	-102	-44	-1	0	0	592	-153	745
654	10	48	27	1	0	0	-17	-1154	-420	-9	0	0	86	-1600	1686
655	7	185	76	2	0	0	-3	-199	-408	-1	0	0	270	-611	881
656	4	40	79	0	3	0	-14	-465	-9	0	0	0	126	-488	614
657	2	73	108	4	0	1	-4	-18	-13	-3	0	0	188	-38	226
658	1	102	68	2	1	0	0	-47	-41	0	0	0	174	-88	262
659	6	378	298	9	0	0	-7	-287	-48	-35	0	0	691	-377	1068
660	5	532	1192	0	0	0	-1	-6	-40	0	0	0	1729	-47	1776
661	27	286	14	12	2	2	-15	-2229	-4373	-98	-76	-21	343	-6812	7155
662	10	40	192	4	3	1	-1	-20	-59	0	0	0	250	-80	330
663	1	181	365	23	0	0	-7	-383	-323	-9	0	-1	570	-723	1293
664	2	21	42	3	0	0	-11	-370	-394	-3	-1	0	68	-779	847
665	2	123	26	0	0	0	-28	-430	-215	-6	0	0	151	-679	830
666	1	9	2	0	1	0	-2	-447	-108	-3	0	0	13	-560	573
667	0	1	1	0	0	0	-14	-991	-720	-5	-2	0	2	-1732	1734
668	0	24	29	0	0	0	-6	-215	-42	-1	-1	0	53	-265	318
669	0	85	28	5	0	0	-1	-13	-7	-2	0	0	118	-23	141
670	2	24	37	0	0	0	-5	-140	-196	-5	-1	0	63	-347	410
671	0	41	0	0	0	0	-4	-46	-80	-1	0	0	41	-131	172
672	7	12	24	3	2	0	0	-10	-4	0	0	0	48	-14	62
673	0	8	74	0	0	0	-2	-2	-12	0	0	0	82	-16	98
674	4	208	45	5	0	0	0	-34	-1	0	0	0	262	-35	297
675	2	2	1	0	0	0	-3	-9	-13	0	0	0	5	-25	30
676	0	5	2	0	0	0	0	-6	-1	0	0	0	7	-7	14
677	1	3	23	0	0	0	0	-44	-11	-1	0	0	27	-56	83
678	0	0	0	0	0	0	-1	-10	-83	0	0	0	0	-94	94
679	0	11	2	1	0	0	0	-7	0	0	0	0	14	-7	21
680	0	36	14	1	0	0	0	-1	0	0	0	0	51	-1	52
681	1	35	4	0	1	0	0	0	0	0	0	0	41	0	41
682	2	18	50	1	0	0	-1	-3	-11	0	0	0	71	-15	86
683	2	32	96	1	0	1	0	-4	-2	0	0	0	132	-6	138
684	2	123	56	1	0	0	0	0	0	0	0	0	182	0	182
685	2	5	8	1	0	0	0	0	-1	0	0	0	16	-1	17
686	0	6	5	0	0	0	0	0	0	0	0	0	11	0	11
687	0	1	1	0	0	0	0	0	-1	0	0	0	2	-1	3
688	0	3	2	0	0	0	-1	-85	-31	0	0	0	5	-117	122
689	0	4	5	0	0	0	0	-5	0	0	0	0	9	-5	14
690	0	3	9	0	0	0	0	0	0	0	0	0	12	0	12
691	1	10	1	1	0	0	0	-2	-5	0	0	0	13	-7	20
692	0	3	2	0	0	0	0	0	0	0	0	0	5	0	5
693	0	5	7	0	0	0	0	-60	-71	-1	0	0	12	-132	144
694	0	5	1	1	1	1	0	-9	-4	0	0	0	9	-13	22
695	0	5	30	2	2	0	-9	-87	-133	-1	0	0	39	-230	269
696	0	0	13	1	0	0	0	0	0	0	0	0	14	0	14
697	0	77	202	4	0	0	0	0	0	0	0	0	283	0	283
698	0	75	35	2	0	0	0	-1	-1	0	0	0	112	-2	114
699	1	22	6	1	0	0	0	-11	-4	0	0	0	30	-15	45
700	1	33	59	0	1	0	0	-6	-3	0	0	0	94	-9	103
701	1	18	3	0	0	0	0	-6	-2	0	0	0	22	-8	30
702	2	4	17	1	0	0	-3	-20	-17	0	0	0	24	-40	64
703	1	7	3	1	0	1	0	-11	-23	0	0	0	13	-34	47
704	1	9	26	0	0	0	-3	-28	-39	-3	0	0	36	-73	109
705	0	15	9	0	0	0	-1	-5	-72	0	0	0	24	-78	102
706	0	13	25	1	0	0	0	-2	-2	0	0	0	39	-4	43
707	0	25	13	2	0	0	0	-2	-10	0	0	0	40	-12	52
708	1	11	3	0	1	1	-2	-27	-17	-2	0	0	17	-48	65
709	0	4	19	1	0	0	0	-1	-4	0	0	0	24	-5	29
710	0	6	30	4	1	0	0	-1	0	0	0	0	41	-1	42
711	0	13	44	0	0	0	0	-5	-15	0	0	0	57	-20	77
712	0	31	9	1	0	0	0	-3	0	0	0	0	41	-3	44
713	1	17	38	1	0	0	0	0	-7	0	0	0	57	-7	64
714	0	2	13	0	0	0	0	-51	-1	-1	0	0	15	-53	68
715	1	17	25	0	1	0	-3	-17	-10	0	0	0	44	-30	74
716	0	49	2	0	0	1	0	-11	-3	-1	0	0	52	-15	67
717	3	4	19	0	2	0	0	-4	-45	0	0	0	28	-49	77
718	1	35	32	4	1	0	0	-2	0	0	0	0	73	-2	75
719	2	30	43	0	0	0	0	0	0	0	0	0	75	0	75
720	3	52	7	1	0	0	0	0	0	0	0	0	63	0	63
721	1	9	34	0	1	0	0	0	-2	0	0	0	45	-2	47
722	1	19	26	0	0	0	0	-10	0	0	0	0	46	-10	56
723	1	47	63	0	0	0	0	0	0	0	0	0	111	0	111
724	1	100	17	0	0	0	0	0	0	0	0	0	118	0	118
725	1	10	13	0	0	0	0	0	-1	0	0	0	24	-1	25
726	0	26	10	0	0	0	-1	-2	0	0	0	0	36	-3	39
727	2	31	26	0	0	0	0	0	0	0	0	0	59	0	59
728	2	41	3	0	0	0	0	0	0	0	0	0	46	0	46
729	7	50	6	1	0	0	0	0	0	0	0	0	64	0	64
730	1	13	4	0	0	0	0	0	0	0	0	0	18	0	18
731	0	87	14	1	0	0	0	0	0	0	0	0	102	0	102
732	0	16	0	0	0	0	0	0	-1	0	0	0	16	-1	17
733	0	15	1	0	0	0	0	0	-2	0	0	0	16	-2	18
734	1	2	0	0	0	0	0	-5	-4	0	0	0	3	-9	12
735	0	29	28	0	0	0	0	-1	0	0	0	-1	57	-2	59
736	1	17	8	0	1	0	0	0	0	0	0	0	27	0	27
737	0	17	4	2	0	0	-1	-4	-2	0	0	0	23	-7	30
738	0	3	36	1	0	0	-1	-11	-36	-2	-2	0	40	-52	92
739	1	444	32	3	0	0	0	-7	-11	-2	0	0	480	-20	500
740	2	63	23	0	0	0	0	-3	-3	0	0	0	88	-6	94
741	2	8	3	2	0	0	0	-53	-93	0	0	0	15	-146	161
742	1	8	4	0	0	0	-2	-69	-33	-2	-1	-1	13	-108	121
743	0	26	101	0	0	0	-1	-9	-19	0	-1	0	127	-30	157
744	0	53	6	0	0	0	0	-4	-2	0	0	0	59	-6	65
745	1	7	11	0	0	0	-1	-62	-43	-1	0	0	19	-107	126
746	0	9	3	0	0	0	-8	-70	-47	0	0	0	12	-125	137
747	0	4	9	1	0	0	0	-6	-2	0	0	0	14	-8	22
748	0	4	9	0	0	0	0	-1	-1	0	0	0	13	-2	15
749	0	9	2	0	0	0	0	-4	-12	0	0	0	11	-16	27
750	0	0	4	2	0	0	0	-2	0	0	0	0	6	-2	8
751	0	1	12	1	0	0	0	-8	-1	0	0	0	14	-9	23
752	0	15	8	0	0	0	0	-5	-4	0	0	0	23	-9	32
753	1	1	1	0	0	0	-1	-49	-33	-3	0	0	3	-86	89
754	0	1	4	0	0	0	-9	-119	-939	-7	-3	0	5	-1077	1082
755	0	9	3	0	0	0	-3	-53	-18	0	0	0	12	-74	86
756	0	7	5	0	0	0	0	-2	-1	0	0	0	12	-3	15
757	0	3	0	0	0	0	0	0	-1	0	0	0	3	-1	4
758	0	5	8	2	0	0	0	-2	0	0	0	0	15	-2	17
759	0	12	17	0	0	0	0	0	0	0	0	0	29	0	29
760	0	22	10	0	0	1	0	0	0	0	0	0	33	0	33
761	4	32	14	0	0	1	0	-2	0	0	0	0	51	-2	53
762	0	5	0	0	1	2	-1	-1	0	0	0	0	8	-2	10
763	0	3	6	1	3	0	0	0	-1	0	0	0	13	-1	14
764	0	7	38	12	0	0	0	0	0	0	0	0	57	0	57
765	1	11	511	0	0	0	0	0	-4	0	0	0	523	-4	527
766	0	9	11	2	0	0	-1	-41	0	0	0	0	22	-42	64
767	0	7	41	0	0	0	-3	0	-2	0	0	0	48	-5	53
768	0	40	7	0	0	0	0	-2	-3	0	0	0	47	-5	52
769	6	69	57	1	0	0	0	-6	-2	0	0	0	133	-8	141
770	2	42	54	8	0	0	0	-22	-23	0	-1	0	106	-46	152
771	1	66	46	0	0	0	0	-2	-1	-1	0	0	113	-4	117
772	4	67	47	2	0	1	0	0	-4	0	0	0	121	-4	125
773	3	16	34	1	0	0	0	-2	-1	0	0	0	54	-3	57
774	0	13	21	0	1	0	0	-2	-35	0	0	0	35	-37	72
775	0	26	0	1	0	0	0	-18	-7	0	0	0	27	-25	52
776	1	32	137	2	0	0	-1	-1	-2	0	0	0	172	-4	176
777	0	68	56	1	1	0	0	-6	-2	0	0	0	126	-8	134
778	2	38	15	0	0	0	0	-3	-40	0	0	0	55	-43	98
779	2	28	17	2	0	0	0	-4	0	0	0	0	49	-4	53
780	2	47	149	0	0	0	0	0	-1	0	0	0	198	-1	199
781	1	43	0	0	0	0	0	-8	-7	0	0	0	44	-15	59
782	0	0	0	0	0	0	0	-2	0	0	0	0	0	-2	2
783	0	3	18	1	0	0	0	0	0	0	0	0	22	0	22
784	0	25	10	0	0	0	0	0	0	0	0	0	35	0	35
785	0	2	0	0	0	0	0	0	0	0	0	0	2	0	2
786	3	2	0	0	0	0	0	0	0	0	0	0	5	0	5
787	0	0	30	0	0	0	0	-1	-3	0	0	0	30	-4	34
788	0	18	3	0	0	0	0	-2	-1	0	0	0	21	-3	24
789	1	0	11	0	0	0	0	0	0	0	0	0	12	0	12
790	0	14	1	0	0	0	0	0	0	0	0	0	15	0	15
791	1	0	0	0	1	0	0	-2	-1	0	0	0	2	-3	5
792	0	0	2	0	0	0	-1	-5	-8	0	-1	0	2	-15	17
793	1	0	0	0	0	0	0	-6	-1	0	-1	0	1	-8	9
794	1	39	11	0	0	0	-1	-10	-54	0	-1	0	51	-66	117
795	0	7	0	0	0	0	0	-3	-5	-1	0	0	7	-9	16
796	3	75	37	0	0	1	0	-3	-6	-2	0	0	116	-11	127
797	2	16	0	0	2	4	0	-9	-13	0	0	0	24	-22	46
798	0	6	6	16	46	0	-1	-44	-37	0	0	0	74	-82	156
799	0	11	208	31	0	0	-15	-101	-87	-3	0	0	250	-206	456
800	4	1029	6241	1	3	4	-1	-46	-2	0	0	0	7282	-49	7331
801	53	3461	40	14	7	1	0	-45	-43	0	0	0	3576	-88	3664
802	203	57	421	132	8	2	-2	-3	-4	-2	0	0	823	-11	834
803	6	237	1251	7	4	0	0	0	-253	-1	0	0	1505	-254	1759
804	5	549	97	2	0	0	0	-7	-11	0	0	0	653	-18	671
805	10	290	478	0	0	0	-13	-1566	-753	-4	-1	0	778	-2337	3115
806	6	298	14	15	2	1	-9	-88	-88	-2	-1	0	336	-188	524
807	6	41	1449	4	0	0	-62	-1918	-4127	-298	-29	-2	1500	-6436	7936
808	0	250	39	2	0	2	-4	-87	-251	0	-1	0	293	-343	636
809	0	8	60	2	0	0	-1	-187	-110	0	-2	0	70	-300	370
810	2	99	325	6	7	0	-19	-345	-1091	-3	0	0	439	-1458	1897
811	11	459	208	8	0	0	-6	-431	-35	-3	0	0	686	-475	1161
812	5	35	1464	0	1	0	-12	-26	-374	-1	-2	0	1505	-415	1920
813	6	655	12	2	0	0	-1	-7	-10	0	0	0	675	-18	693
814	17	28	25	0	0	0	-4	-251	-77	0	0	0	70	-332	402
815	0	15	0	0	0	0	-5	-34	-51	0	0	0	15	-90	105
816	0	0	1	0	0	0	0	-30	-6	-1	0	0	1	-37	38
817	0	0	1	1	0	0	0	-5	0	0	0	0	2	-5	7
818	0	0	1	0	0	0	-1	-24	-17	-2	0	0	1	-44	45
819	0	14	1	0	0	0	0	-14	-31	0	0	0	15	-45	60
820	0	0	10	0	2	0	0	-7	-3	0	0	0	12	-10	22
821	0	34	179	22	2	0	0	-141	-121	-1	-1	0	237	-264	501
822	0	41	203	5	0	0	0	0	0	0	0	0	249	0	249
823	1	36	14	0	0	0	-1	-5	-2	0	0	0	51	-8	59
824	7	156	5	0	0	0	-1	-3	-13	0	0	0	168	-17	185
825	8	14	10	0	2	0	0	-1	0	0	0	0	34	-1	35
826	1	4	4	0	1	0	-1	0	0	0	0	0	10	-1	11
827	0	9	0	4	1	0	-1	0	-3	0	0	0	14	-4	18
828	0	6	60	0	0	0	0	-1	-12	0	0	0	66	-13	79
829	1	60	122	1	0	0	0	-9	-1	-2	0	0	184	-12	196
830	3	193	38	0	0	0	0	-14	-132	0	0	0	234	-146	380
831	1	65	14	0	0	0	0	-167	-31	-6	0	0	80	-204	284
832	1	29	15	0	0	0	-2	-14	-60	0	0	0	45	-76	121
833	0	8	15	0	0	0	0	-16	-11	0	0	0	23	-27	50
834	0	58	101	0	1	0	0	-2	-1	0	0	0	160	-3	163
835	0	28	7	0	0	0	0	-1	0	0	0	0	35	-1	36
836	1	1	3	1	1	0	0	-8	-5	0	0	0	7	-13	20
837	0	1	33	1	0	0	0	-30	-5	0	0	0	35	-35	70
838	0	133	165	0	1	0	0	-1	0	0	0	0	299	-1	300
839	3	267	19	3	1	0	0	-1	0	0	0	0	293	-1	294
840	7	31	16	1	0	0	0	-1	0	0	0	0	55	-1	56
841	1	83	23	0	0	0	0	0	0	0	0	0	107	0	107
842	2	93	12	0	0	0	0	0	0	0	0	0	107	0	107
843	3	111	27	1	0	0	0	-1	0	0	0	0	142	-1	143
844	0	6	4	0	0	0	0	0	0	0	0	0	10	0	10
845	0	5	2	1	0	0	0	-5	-4	0	0	0	8	-9	17
846	0	18	40	0	1	0	0	0	0	0	0	0	59	0	59
847	0	24	19	0	0	0	0	-1	0	0	0	0	43	-1	44
848	0	3	3	2	0	0	0	-5	-10	-2	-1	0	8	-18	26
849	0	34	4	0	0	0	0	-7	-6	-2	0	0	38	-15	53
850	1	18	21	4	0	0	0	-5	-5	0	0	0	44	-10	54
851	0	0	13	3	0	0	0	-35	-106	-2	0	0	16	-143	159
852	0	94	21	0	0	0	-1	-39	-29	0	0	0	115	-69	184
853	1	4	40	1	0	0	-4	-15	-11	-2	-1	0	46	-33	79
854	0	69	16	0	2	0	0	-7	-31	-3	0	0	87	-41	128
855	2	2	2	8	1	0	0	-7	-31	-1	0	0	15	-39	54
856	0	6	315	1	0	0	-17	-214	-389	-7	-2	0	322	-629	951
857	0	163	8	0	0	0	-8	-272	-142	-25	-3	0	171	-450	621
858	10	44	12	1	8	1	-1	-10	-44	0	0	0	76	-55	131
859	0	5	11	25	1	0	-20	-421	-147	-1	-3	0	42	-592	634
860	0	9	312	5	0	0	0	-5	0	0	0	0	326	-5	331
861	0	436	234	2	0	0	-5	-134	-9	0	0	0	672	-148	820
862	4	424	55	0	0	0	0	-13	-100	0	0	0	483	-113	596
863	0	36	3	0	0	0	0	-8	-5	0	0	0	39	-13	52
864	4	5	17	1	0	0	-3	-4	0	0	0	0	27	-7	34
865	1	6	5	0	0	0	0	-46	-25	-47	-5	-1	12	-124	136
866	2	24	1	1	1	1	-2	-2	-25	-1	0	0	30	-30	60
867	1	3	11	1	0	0	0	-495	-224	-4	-2	0	16	-725	741
868	0	5	74	1	1	0	0	-52	-14	0	0	0	81	-66	147
869	0	19	1	0	0	0	0	-12	-33	-3	-1	0	20	-49	69
870	0	12	19	0	0	0	-1	-21	-7	0	0	0	31	-29	60
871	0	23	12	1	0	0	-1	-23	-7	-1	0	0	36	-32	68
872	0	12	11	0	0	0	-11	-76	-144	0	0	0	23	-231	254
873	0	29	9	0	0	0	-1	-52	-43	0	0	0	38	-96	134
874	0	15	8	0	0	0	0	-13	-39	0	0	0	23	-52	75
875	0	4	77	1	0	0	0	-61	-8	0	0	0	82	-69	151
876	0	35	25	0	0	0	-9	-94	-161	-6	-3	0	60	-273	333
877	0	17	0	0	0	0	0	-23	-86	-3	0	0	17	-112	129
878	0	3	19	0	0	0	-18	-85	-136	-4	-2	0	22	-245	267
879	1	8	37	2	0	0	-3	-186	-90	-3	-1	0	48	-283	331
880	1	58	384	1	0	0	-30	-100	-244	-8	0	-1	444	-383	827
881	0	123	23	1	1	0	-2	-36	-86	-12	-4	-1	148	-141	289
882	3	58	52	7	4	0	0	-13	-76	-3	0	0	124	-92	216
883	0	5	101	12	3	0	0	-47	-48	0	0	0	121	-95	216
884	0	103	221	8	1	0	-3	-201	-210	-1	0	0	333	-415	748
885	6	249	235	2	0	0	-1	-38	-19	0	0	0	492	-58	550
886	12	729	457	0	0	0	0	-5	-2	0	0	0	1198	-7	1205
887	24	584	56	0	2	0	0	-42	-19	0	0	0	666	-61	727
888	13	79	6	0	0	0	0	-13	-32	0	0	0	98	-45	143
889	0	24	37	2	0	0	-1	-7	0	0	0	0	63	-8	71
890	0	70	238	0	0	0	-1	-8	0	0	0	0	308	-9	317
891	1	30	5	0	0	0	0	0	-20	-1	-1	0	36	-22	58
892	2	10	2	1	0	0	0	-10	-16	0	0	0	15	-26	41
893	0	11	202	1	0	0	0	-7	-2	-2	0	0	214	-11	225
894	0	182	41	0	3	0	0	-35	-32	-1	0	0	226	-68	294
895	2	76	43	4	0	0	-1	-38	-35	-2	0	0	125	-76	201
896	2	135	292	14	1	0	0	-51	-13	0	-2	0	444	-66	510
897	0	4	7	0	0	0	0	-6	0	0	0	0	11	-6	17
898	4	106	77	2	0	0	-2	0	-4	0	0	0	189	-6	195
899	0	7	6	0	0	0	-2	-90	-51	0	0	0	13	-143	156
900	0	3	0	0	0	0	-1	-31	-13	0	0	0	3	-45	48
901	0	5	4	1	0	0	-1	-27	-23	0	0	0	10	-51	61
902	0	5	51	3	0	0	-2	-83	-15	0	0	0	59	-100	159
903	1	56	38	1	0	0	-1	-10	-1	0	0	0	96	-12	108
904	0	8	0	0	0	0	-2	-11	-165	0	0	0	8	-178	186
905	0	0	1	0	0	0	0	-133	-6	-2	0	0	1	-141	142
906	0	0	0	0	0	0	-1	0	-17	0	0	0	0	-18	18
907	0	1	16	1	0	0	0	-17	-3	0	0	0	18	-20	38
908	0	4	8	0	0	0	0	-15	-35	0	0	0	12	-50	62
909	2	6	2	0	0	0	-4	-42	-10	0	0	0	10	-56	66
910	0	15	18	0	1	0	-1	-14	-7	0	0	0	34	-22	56
911	0	6	19	0	0	0	0	-15	0	0	0	0	25	-15	40
912	0	11	7	0	0	0	-1	-2	0	0	0	0	18	-3	21
913	0	11	0	0	0	0	0	0	-4	0	0	0	11	-4	15
914	1	1	2	0	0	0	0	0	-1	0	0	0	4	-1	5
915	0	1	8	0	0	0	0	-1	0	0	0	0	9	-1	10
916	0	12	3	0	2	0	0	0	0	0	0	0	17	0	17
917	0	2	5	1	0	0	0	0	-3	0	0	0	8	-3	11
918	0	3	41	0	0	0	0	-3	0	0	0	0	44	-3	47
919	0	24	18	3	0	0	0	0	0	0	0	0	45	0	45
920	0	15	83	0	0	0	0	-2	-37	0	0	0	98	-39	137
921	0	112	23	0	0	0	-1	-239	-12	0	0	0	135	-252	387
922	1	73	41	0	0	0	0	-1	0	0	0	0	115	-1	116
923	9	85	49	3	0	0	0	-29	-111	0	0	0	146	-140	286
924	2	17	1	0	0	0	0	-6	-2	0	0	0	20	-8	28
925	1	5	2	0	0	0	0	0	-4	0	0	0	8	-4	12
926	0	0	5	4	5	0	0	-11	-8	0	0	0	14	-19	33
927	0	1	9	5	0	1	0	0	0	0	0	0	16	0	16
928	0	176	908	3	0	0	0	0	0	0	0	0	1087	0	1087
929	1	243	61	1	2	0	0	-4	-38	-2	-1	0	308	-45	353
930	9	126	57	0	1	0	0	-24	-21	0	0	0	193	-45	238
931	2	36	61	4	1	0	-2	-96	-249	-3	0	-1	104	-351	455
932	48	779	1173	7	1	1	0	-13	-9	0	0	0	2009	-22	2031
933	11	1075	275	6	1	0	-1	-141	-36	0	0	0	1368	-178	1546
934	16	163	429	2	1	1	0	0	0	0	0	0	612	0	612
935	1	335	80	2	1	0	0	0	0	0	0	0	419	0	419
936	10	22	0	0	1	0	0	-3	-20	0	0	0	33	-23	56
937	1	3	10	2	0	0	-1	-287	-160	-10	0	0	16	-458	474
938	0	20	155	0	0	0	-95	-2365	-2132	-18	-1	-1	175	-4612	4787
939	1	457	32	0	0	0	-1	-75	-66	-1	0	0	490	-143	633
940	7	56	38	3	0	0	-1	-25	-54	0	-1	0	104	-81	185
941	1	16	28	0	0	1	-29	-686	-608	-17	-2	0	46	-1342	1388
942	7	60	95	0	5	0	-2	-64	-64	0	0	0	167	-130	297
943	1	5	19	8	0	0	0	-69	-13	0	0	0	33	-82	115
944	0	187	212	3	0	0	-3	-11	-44	0	0	0	402	-58	460
945	5	376	62	2	3	0	-1	-15	-1	0	0	0	448	-17	465
946	2	5	6	0	0	0	-3	-72	-60	-1	-1	0	13	-137	150
947	3	31	8	0	0	0	0	-9	-8	0	0	0	42	-17	59
948	0	38	16	0	0	0	0	-5	0	0	0	0	54	-5	59
949	0	4	0	0	0	0	0	0	0	0	0	0	4	0	4
950	0	4	1	0	0	0	0	-3	-13	0	0	0	5	-16	21
951	0	2	3	0	0	0	0	-2	0	0	0	0	5	-2	7
952	0	0	0	0	0	0	0	0	-1	0	0	0	0	-1	1
953	0	0	3	0	0	0	0	0	0	0	0	0	3	0	3
954	0	43	1	0	0	1	0	-2	-4	0	0	0	45	-6	51
955	1	60	90	13	2	0	0	-6	0	0	0	0	166	-6	172
956	0	24	112	1	0	0	0	-11	-3	0	0	0	137	-14	151
957	2	174	183	1	0	0	0	-4	0	0	-1	0	360	-5	365
958	5	428	9	1	0	0	0	-2	-31	-1	-1	0	443	-35	478
959	1	19	2	0	0	0	0	-20	-29	-3	0	0	22	-52	74
960	1	11	9	3	1	0	-1	-10	-31	-1	0	0	25	-43	68
961	0	11	114	1	2	0	-1	-17	-21	0	0	0	128	-39	167
962	1	83	84	0	0	0	-2	-30	-25	0	0	0	168	-57	225
963	3	140	34	5	2	2	-4	-5	-9	0	0	0	186	-18	204
964	2	108	67	1	13	0	0	-11	-6	0	0	0	191	-17	208
965	0	27	10	1	0	1	-4	-4	0	0	-2	0	39	-10	49
966	1	48	56	0	0	0	0	-5	0	0	0	0	105	-5	110
967	1	187	16	2	0	0	0	-3	-12	-4	0	-1	206	-20	226
968	7	22	199	0	0	1	0	-15	-24	0	0	0	229	-39	268
969	0	116	10	0	0	0	0	-3	0	0	0	0	126	-3	129
970	1	5	24	2	0	0	0	-3	-12	0	0	0	32	-15	47
971	0	1	0	0	0	0	-4	-208	-315	-2	-1	0	1	-530	531
972	0	0	1	1	0	0	-3	-131	-54	-1	0	0	2	-189	191
973	0	5	59	0	0	0	0	-15	-36	0	0	0	64	-51	115
974	1	179	8	1	0	0	0	-9	-8	-2	0	0	189	-19	208
975	0	1	0	0	0	0	0	-29	-373	-12	-1	0	1	-415	416
976	0	142	34	2	1	0	0	-79	-98	-1	0	0	179	-178	357
977	1	6	86	2	1	0	-3	-129	-18	-2	0	0	96	-152	248
978	1	2	12	0	0	0	-11	-28	-97	-4	-11	0	15	-151	166
979	0	59	52	0	0	0	0	-24	-27	-1	0	0	111	-52	163
980	1	189	3	0	1	0	-148	-1205	-1411	-106	-3	0	194	-2873	3067
981	2	1	11	0	0	0	-153	-355	-355	-3	-1	0	14	-867	881
982	2	17	65	0	0	0	-10	-133	-105	-1	0	0	84	-249	333
983	0	11	1	0	0	0	-24	-1030	-1518	-39	-11	-1	12	-2623	2635
984	0	5	2	0	0	0	-2	-282	-1119	-14	-4	-1	7	-1422	1429
985	1	7	2	1	0	1	0	-8	-16	0	0	0	12	-24	36
986	0	8	46	0	0	0	0	-3	-5	0	0	0	54	-8	62
987	0	6	5	1	0	0	0	0	0	0	0	0	12	0	12
988	0	0	3	0	0	0	0	0	-2	0	0	0	3	-2	5
989	0	0	0	0	0	0	0	0	-5	0	0	0	0	-5	5
990	0	0	2	0	0	0	0	-11	-29	-1	-1	0	2	-42	44
991	0	1	1	0	0	0	0	-3	-1	-1	0	0	2	-5	7
992	0	1	6	0	0	0	0	-5	-14	0	0	0	7	-19	26
993	0	1	27	1	0	0	0	0	0	0	0	0	29	0	29
994	0	9	2	0	0	0	0	0	0	0	0	0	11	0	11
995	0	1	1	0	0	0	0	0	0	0	0	0	2	0	2
996	0	0	0	0	0	0	0	-1	0	0	0	0	0	-1	1
997	0	0	1	0	0	0	0	-6	-3	0	0	0	1	-9	10
998	0	1	0	0	0	0	0	-5	-2	0	0	0	1	-7	8
999	0	2	0	0	0	0	0	-19	-46	-1	0	0	2	-66	68
1000	0	2	25	0	1	0	0	-5	-5	0	0	0	28	-10	38
1001	0	37	12	2	0	0	-1	-146	-15	-1	0	0	51	-163	214
1002	0	2	5	0	0	0	-2	-7	-7	0	-1	0	7	-17	24
1003	0	91	72	4	0	0	0	-3	-5	0	0	0	167	-8	175
1004	0	58	153	1	0	0	0	-4	-5	0	0	0	212	-9	221
1005	1	59	8	0	0	0	0	-3	-1	0	0	0	68	-4	72
1006	0	28	49	3	0	0	-1	-1	0	-1	0	0	80	-3	83
1007	1	13	155	2	0	0	0	0	-2	0	0	0	171	-2	173
1008	0	66	9	2	0	0	0	-6	-4	0	0	0	77	-10	87
1009	0	4	13	0	1	0	-2	-20	-30	0	-1	0	18	-53	71
1010	0	101	175	4	0	0	-1	-48	-81	-6	0	0	280	-136	416
1011	10	758	1081	10	1	1	0	-7	-18	0	0	0	1861	-25	1886
1012	12	672	723	30	8	1	0	-20	-1	-1	0	0	1446	-22	1468
1013	14	433	554	13	1	0	0	-3	-5	0	0	0	1015	-8	1023
1014	13	589	148	7	0	1	0	-1	0	0	0	0	758	-1	759
1015	3	50	109	0	0	0	-1	-2	-1	0	0	0	162	-4	166
1016	0	15	0	0	0	0	0	-2	-4	-1	0	0	15	-7	22
1017	3	1	4	0	0	1	0	-12	-48	0	0	0	9	-60	69
1018	0	23	25	1	0	0	0	-33	-6	0	0	0	49	-39	88
1019	3	33	36	0	1	0	0	-7	-2	0	0	0	73	-9	82
1020	0	1	5	0	0	0	-44	-378	-232	-5	-1	0	6	-660	666
1021	0	1	0	0	0	0	0	-5	-2	0	0	0	1	-7	8
1022	0	18	11	0	0	0	-1	-79	-28	0	0	0	29	-108	137
1023	4	16	21	1	0	0	0	0	-1	0	0	0	42	-1	43
1024	1	19	16	1	0	0	0	-1	-38	0	0	0	37	-39	76
1025	1	129	78	0	1	0	0	-7	-2	0	0	0	209	-9	218
1026	0	0	0	0	0	0	0	0	-1	0	0	0	0	-1	1
1027	0	0	0	0	0	0	0	0	0	0	0	0	0	0	0
1028	0	0	0	0	0	0	0	-1	0	0	0	0	0	-1	1
1029	0	0	1	1	0	1	0	-1	0	0	0	0	3	-1	4
1030	0	13	1	1	1	0	0	-1	0	-1	0	-1	16	-3	19
1031	0	3	10	1	0	0	0	-1	-50	0	0	0	14	-51	65
1032	0	22	47	0	0	0	0	-10	-2	0	0	0	69	-12	81
1033	2	113	58	0	1	0	0	-3	-30	0	0	0	174	-33	207
1034	4	18	19	1	1	0	0	-1	-1	0	0	0	43	-2	45
1035	0	27	351	2	6	4	-1	-10	-5	0	0	0	390	-16	406
1036	0	31	30	1	11	0	0	-1	0	0	0	0	73	-1	74
1037	1	96	335	16	1	0	0	-2	0	0	0	0	449	-2	451
1038	3	421	896	0	3	2	0	-2	-2	0	0	0	1325	-4	1329
1039	5	833	48	22	3	0	0	-2	-2	0	0	0	911	-4	915
1040	16	49	689	6	0	0	-1	-12	-4	0	0	0	760	-17	777
1041	1	510	127	2	0	0	0	-3	-3	0	0	0	640	-6	646
1042	5	192	46	6	1	0	0	-1	-3	0	0	0	250	-4	254
1043	3	33	234	3	1	0	0	-3	0	0	0	0	274	-3	277
1044	0	20	68	0	0	0	-3	-2	-6	0	0	0	88	-11	99
1045	7	165	13	0	0	3	0	-1	0	0	0	0	188	-1	189
1046	2	87	401	2	3	0	0	0	-3	0	0	0	495	-3	498
1047	2	180	31	6	1	0	0	-19	-16	0	-1	0	220	-36	256
1048	6	218	1696	1	1	1	0	-2	-3	-1	0	0	1923	-6	1929
1049	0	226	136	1	0	0	0	0	-30	0	0	0	363	-30	393
1050	0	36	14	1	0	0	0	-7	0	0	0	0	51	-7	58
1051	0	13	39	0	0	0	-1	0	-1	0	-1	0	52	-3	55
1052	0	40	1	1	0	0	0	0	-1	0	0	0	42	-1	43
1053	0	0	0	0	0	0	0	-4	-7	0	0	0	0	-11	11
1054	0	1	0	0	0	0	0	-42	-9	0	0	0	1	-51	52
1055	0	8	7	0	0	0	0	-8	-10	0	0	0	15	-18	33
1056	0	6	12	1	1	0	0	-6	-3	0	0	0	20	-9	29
1057	1	13	40	0	0	0	-5	-30	0	-1	0	0	54	-36	90
1058	1	59	2	0	2	0	-2	-2	-7	0	0	0	64	-11	75
1059	1	17	2	1	0	0	0	-13	0	0	0	0	21	-13	34
1060	1	3	20	0	0	0	0	0	0	0	0	0	24	0	24
1061	3	164	1	1	0	0	0	-2	-6	-6	-2	0	169	-16	185
1062	1	7	18	0	1	3	0	-34	-98	-33	0	0	30	-165	195
1063	1	12	0	0	1	0	0	0	-91	-2	0	0	14	-93	107
1064	0	79	100	15	0	0	0	-274	-4	0	0	0	194	-278	472
1065	0	15	105	1	0	0	-6	0	0	0	0	0	121	-6	127
1066	1	85	1	0	0	0	-1	-51	-96	0	0	0	87	-148	235
1067	3	6	24	0	0	0	0	-137	-91	0	-5	0	33	-233	266
1068	0	212	104	3	3	0	-2	-410	-210	-2	0	0	322	-624	946
1069	10	179	16	1	0	0	-3	-317	-383	-5	0	0	206	-708	914
1070	3	86	72	0	0	0	-21	-1330	-324	-7	-10	-1	161	-1693	1854
1071	2	73	15	0	0	0	-2	-118	-143	-11	-2	-1	90	-277	367
1072	0	39	47	0	0	0	-12	-734	-794	-73	-11	0	86	-1624	1710
1073	2	77	52	1	0	0	-37	-2558	-3622	-46	-10	-1	132	-6274	6406
1074	1	12	4	0	8	1	-19	-612	-206	-6	0	0	26	-843	869
1075	0	7	2	9	3	0	-2	-112	-107	-2	0	0	21	-223	244
1076	0	0	121	1	0	0	-50	-2688	-1604	0	-2	0	122	-4344	4466
1077	0	255	39	0	0	0	-17	-886	-14	0	0	0	294	-917	1211
1078	0	174	9	0	0	0	-4	-81	-14	0	0	0	183	-99	282
1079	2	16	2	0	0	0	-8	-1060	-6471	-48	-15	-1	20	-7603	7623
1080	7	195	6	0	0	0	-1	-6	-1	-1	0	0	208	-9	217
1081	2	68	112	1	0	0	-1	-63	-157	-2	0	0	183	-223	406
1082	9	86	30	0	0	0	-4	-282	-70	-1	0	0	125	-357	482
1083	1	17	6	0	0	0	-4	-7	-19	-1	0	0	24	-31	55
1084	0	41	21	1	0	0	0	-5	-14	0	0	0	63	-19	82
1085	0	26	52	3	0	0	0	-20	-9	0	0	0	81	-29	110
1086	0	31	45	0	0	1	0	-7	-3	0	0	0	77	-10	87
1087	3	312	21	1	10	1	0	-2	0	0	0	0	348	-2	350
1088	3	14	33	3	2	1	0	0	0	-1	0	0	56	-1	57
1089	0	46	283	13	1	0	0	-1	0	0	0	0	343	-1	344
1090	0	4	3	0	0	0	0	0	-1	0	0	0	7	-1	8
1091	0	6	5	0	0	0	0	-53	-13	0	0	0	11	-66	77
1092	0	3	21	0	0	0	0	-3	-1	0	0	0	24	-4	28
1093	1	159	13	3	0	0	0	-1	-3	0	0	0	176	-4	180
1094	1	22	185	5	1	2	0	-2	0	0	0	0	216	-2	218
1095	0	70	47	1	0	0	0	0	-3	0	0	0	118	-3	121
1096	0	0	5	0	0	0	-1	-62	-156	-1	-2	0	5	-222	227
1097	0	0	0	0	0	0	-1	-19	-18	-2	0	0	0	-40	40
1098	2	133	68	3	1	0	0	-18	-8	-1	0	0	207	-27	234
1099	1	6	4	0	0	0	0	-5	-3	0	0	0	11	-8	19
1100	2	278	19	0	0	0	0	-27	0	0	0	0	299	-27	326
1101	2	25	3	0	0	0	0	-2	-5	0	0	0	30	-7	37
1102	2	8	1	0	0	0	-1	-2	0	0	0	0	11	-3	14
1103	0	8	10	1	0	0	0	-15	-3	0	0	0	19	-18	37
1104	0	6	6	0	0	0	-1	-28	-5	-2	0	0	12	-36	48
1105	1	65	0	1	0	0	-1	-1	0	0	0	0	67	-2	69
1106	0	16	131	2	1	0	0	-1	-17	0	0	0	150	-18	168
1107	0	119	15	2	0	0	0	-6	-7	-1	0	0	136	-14	150
1108	0	7	18	0	0	0	-2	-41	-9	0	0	0	25	-52	77
1109	1	10	2	0	0	0	-2	-77	-12	0	0	0	13	-91	104
1110	1	53	1	0	0	0	-1	-14	-20	0	0	0	55	-35	90
1111	0	16	1	0	0	0	-1	-42	0	0	0	0	17	-43	60
1112	3	585	122	0	0	0	0	0	-1	0	0	0	710	-1	711
1113	2	11	0	0	0	0	0	-6	-11	0	0	0	13	-17	30
1114	1	1	0	0	0	0	0	-79	-28	0	0	0	2	-107	109
1115	4	78	20	6	1	0	-2	-52	-63	0	0	-1	109	-118	227
1116	3	8	166	1	2	0	0	-12	0	0	0	0	180	-12	192
1117	0	66	39	0	0	4	0	0	0	0	0	0	109	0	109
1118	0	30	28	8	4	0	0	0	0	0	0	0	70	0	70
1119	0	15	268	6	0	1	0	-7	-3	0	0	0	290	-10	300
1120	1	75	163	1	0	0	-3	-10	-4	-2	0	0	240	-19	259
1121	14	1145	331	4	1	3	-4	-401	-263	-4	-10	-1	1498	-683	2181
1122	40	299	55	12	1	1	0	-4	-6	0	0	0	408	-10	418
1123	2	92	266	10	3	0	0	-4	-4	0	0	0	373	-8	381
1124	3	129	134	9	1	0	-2	-10	-3	0	0	0	276	-15	291
1125	0	44	39	0	0	0	0	-1	-4	0	0	0	83	-5	88
1126	1	26	12	0	0	0	0	0	0	0	0	0	39	0	39
1127	1	30	11	0	0	0	0	-1	-8	0	0	0	42	-9	51
1128	0	24	2	0	1	0	0	-1	-3	0	0	0	27	-4	31
1129	0	8	16	1	0	0	0	-3	-7	0	0	0	25	-10	35
1130	0	28	23	3	2	0	-1	-20	-5	0	0	0	56	-26	82
1131	0	16	9	2	0	0	0	-10	-6	0	0	0	27	-16	43
1132	0	92	50	3	0	1	-1	-14	-10	0	0	0	146	-25	171
1133	1	17	14	1	3	0	0	-3	-4	0	0	0	36	-7	43
1134	6	167	355	74	1	0	0	-4	-3	0	0	0	603	-7	610
1135	3	38	1148	0	3	3	-2	-6	-4	-1	-1	0	1195	-14	1209
1136	5	1811	50	1	4	1	0	-1	-35	-1	0	0	1872	-37	1909
1137	56	195	164	29	1	0	0	-40	-39	0	0	0	445	-79	524
1138	2	1	18	0	0	0	-1	-28	-19	0	0	0	21	-48	69
1139	0	9	57	0	0	0	0	-15	-30	-2	0	0	66	-47	113
1140	0	7	2	0	0	0	0	-82	-20	-1	0	0	9	-103	112
1141	0	0	3	0	0	0	0	-6	-14	0	0	0	3	-20	23
1142	0	10	3	0	1	0	-2	-91	-56	-1	-1	0	14	-151	165
1143	0	36	18	6	3	2	-3	-12	-62	-10	-1	0	65	-88	153
1144	1	52	138	20	8	1	0	-14	-19	0	0	0	220	-33	253
1145	2	64	269	7	5	1	0	-17	-5	0	-1	0	348	-23	371
1146	3	287	125	9	5	1	0	-1	-1	0	0	0	430	-2	432
1147	19	257	275	4	2	0	0	-3	0	0	0	0	557	-3	560
1148	9	127	212	5	1	0	0	-1	0	0	0	0	354	-1	355
1149	4	491	268	0	2	0	0	-1	-17	0	0	0	765	-18	783
1150	5	27	1	0	0	0	0	0	-5	-1	0	0	33	-6	39
1151	4	99	98	4	0	0	0	-10	-49	0	0	0	205	-59	264
1152	7	256	412	5	4	2	-2	-17	-8	-2	0	0	686	-29	715
1153	11	617	353	12	2	0	0	0	-10	0	0	0	995	-10	1005
1154	18	77	45	2	1	9	0	-26	-4	0	0	0	152	-30	182
1155	2	37	28	3	3	2	0	-6	-3	0	0	0	75	-9	84
1156	0	2	1	0	0	0	0	-2	0	0	0	0	3	-2	5
1157	0	4	1	0	0	0	0	-90	-1	0	-1	0	5	-92	97
1158	0	26	220	11	0	2	0	0	0	0	-2	0	259	-2	261
1159	1	239	217	2	1	0	0	-1	-1	-2	0	0	460	-4	464
1160	0	117	50	1	0	0	0	0	-13	0	0	0	168	-13	181
1161	1	87	18	0	0	0	0	-103	-3	0	0	-1	106	-107	213
1162	4	118	33	0	0	0	-4	-1	-12	-10	0	0	155	-27	182
1163	12	266	3	0	2	0	0	-45	-110	-2	0	-1	283	-158	441
1164	3	6	1	5	2	0	-2	-44	-83	-2	0	0	17	-131	148
1165	0	21	159	10	0	0	-1	-39	-22	0	0	0	190	-62	252
1166	4	66	147	0	0	1	0	-23	-12	0	0	0	218	-35	253
1167	2	81	0	0	2	0	-1	-4	-9	0	0	0	85	-14	99
1168	2	1	3	1	0	0	0	-1	0	0	0	0	7	-1	8
1169	0	5	253	3	0	0	0	-18	-6	0	0	0	261	-24	285
1170	0	126	17	0	0	0	0	-1	0	0	0	0	143	-1	144
1171	2	52	22	1	1	0	0	0	-1	0	0	0	78	-1	79
1172	0	23	61	1	5	0	0	0	-5	0	0	0	90	-5	95
1173	0	136	5	0	0	0	0	-32	-3	0	0	0	141	-35	176
1174	0	0	9	0	0	0	-2	-6	-2	0	0	0	9	-10	19
1175	0	35	29	0	0	0	0	-2	0	0	0	0	64	-2	66
1176	0	0	0	0	0	0	0	-3	-1	0	0	0	0	-4	4
1177	0	1	1	0	0	0	-2	-59	-65	-4	-2	-1	2	-133	135
1178	0	23	3	0	0	0	0	-2	0	-1	0	0	26	-3	29
1179	1	13	30	0	0	0	0	-2	-2	0	0	0	44	-4	48
1180	0	17	15	0	0	0	0	-3	0	0	0	0	32	-3	35
1181	0	28	1	0	0	0	0	-1	-1	0	0	0	29	-2	31
1182	2	11	1	6	0	2	-1	-20	-39	0	0	0	22	-60	82
1183	0	1	95	4	1	0	0	0	0	0	0	0	101	0	101
1184	0	130	296	3	0	0	0	-3	-2	0	0	0	429	-5	434
1185	0	32	47	0	0	4	0	-4	-2	0	0	0	83	-6	89
1186	0	59	69	5	2	1	0	-1	0	0	0	0	136	-1	137
1187	1	34	291	21	1	0	0	-12	0	0	0	0	348	-12	360
1188	0	113	1173	13	1	4	0	-1	-2	0	0	0	1304	-3	1307
1189	19	153	91	0	0	1	0	0	0	0	0	0	264	0	264
1190	71	202	20	3	5	0	0	0	-3	0	0	0	301	-3	304
1191	17	24	60	155	1	1	0	0	0	0	0	0	258	0	258
1192	0	41	1163	3	1	0	0	0	0	0	0	0	1208	0	1208
1193	0	555	15	1	0	0	0	-1	0	0	0	0	571	-1	572
1194	30	100	51	0	0	0	0	0	0	0	0	0	181	0	181
1195	0	53	0	0	0	0	0	-3	0	0	0	0	53	-3	56
1196	30	135	506	0	0	0	0	-3	-3	-1	0	0	671	-7	678
1197	0	129	10	0	1	0	0	-2	-25	0	0	0	140	-27	167
1198	14	175	60	9	0	0	-1	-12	-3	-1	0	0	258	-17	275
1199	4	14	208	0	0	0	-1	-28	-67	-1	0	0	226	-97	323
1200	0	3087	4	1	0	0	0	-3	-1	0	-1	0	3092	-5	3097
1201	5	59	160	2	0	0	-1	-10	-11	-1	0	0	226	-23	249
1202	0	13	4	0	0	0	-3	-46	-103	-6	0	0	17	-158	175
1203	5	13	4	2	0	0	-2	-23	-28	0	0	0	24	-53	77
1204	0	2	225	1	0	0	-2	-7	-10	-1	0	0	228	-20	248
1205	0	294	88	0	0	0	-1	-1	-3	0	0	0	382	-5	387
1206	4	33	27	0	0	0	0	-8	0	0	0	0	64	-8	72
1207	0	8	9	0	0	0	-1	-2	-5	0	0	0	17	-8	25
1208	0	33	88	6	0	0	0	-2	0	0	0	0	127	-2	129
1209	0	20	143	0	0	0	0	0	0	0	0	0	163	0	163
1210	0	133	26	0	0	0	0	-2	0	0	-1	0	159	-3	162
1211	1	1	0	1	0	1	0	-1	-2	-1	0	0	4	-4	8
1212	0	70	0	1	2	0	0	0	-17	0	0	0	73	-17	90
1213	3	0	28	3	0	0	0	-13	-6	0	0	0	34	-19	53
1214	0	122	72	6	0	0	-1	-28	0	0	0	0	200	-29	229
1215	0	11	37	0	0	0	0	-1	-4	0	0	0	48	-5	53
1216	3	130	28	9	0	0	0	-3	-26	-3	-1	0	170	-33	203
1217	3	45	288	3	0	0	0	-3	-6	0	0	0	339	-9	348
1218	0	170	14	8	15	1	0	-26	0	0	0	0	208	-26	234
1219	0	14	51	12	0	0	0	-15	-2	-2	0	0	77	-19	96
1220	0	37	128	4	0	0	-5	-34	-101	-1	-4	-1	169	-146	315
1221	1	308	96	1	0	0	0	-79	-248	-17	-8	-1	406	-353	759
1222	10	119	20	0	0	0	0	-9	-21	-1	0	0	149	-31	180
1223	2	2	0	0	0	0	-1	-20	-16	0	-1	0	4	-38	42
1224	0	0	0	0	0	0	-21	-335	-323	-2	0	0	0	-681	681
1225	0	0	0	0	0	0	0	-25	-44	0	0	0	0	-69	69
1226	0	0	0	0	0	0	-4	-153	-201	-1	0	-2	0	-361	361
1227	0	0	0	0	0	3	-1	-195	-160	-2	-1	0	3	-359	362
1228	0	0	6	0	0	0	-1	-131	-31	-19	0	-2	6	-184	190
1229	0	2	0	2	0	0	-5	-240	-1124	-1	-6	0	4	-1376	1380
1230	0	12	58	1	0	0	0	-150	-6	-4	-1	0	71	-161	232
1231	2	1242	238	1	2	0	-2	-25	-40	-1	-2	0	1485	-70	1555
1232	26	62	1	1	0	0	-5	-236	-66	-2	-1	0	90	-310	400
1233	2	7	13	0	0	0	-30	-813	-2199	-19	-8	0	22	-3069	3091
1234	0	10	0	0	0	0	-7	-246	-59	-3	0	0	10	-315	325
1235	3	12	31	2	0	0	-3	-128	-302	-1	-2	0	48	-436	484
1236	0	3	0	0	0	0	-2	-83	-27	0	0	0	3	-112	115
1237	1	1	1	0	1	2	-6	-67	-46	-4	0	0	6	-123	129
1238	0	2	4	1	3	0	-3	-17	-36	0	0	0	10	-56	66
1239	0	3	0	5	0	0	0	-10	0	0	0	0	8	-10	18
1240	0	158	836	2	0	0	0	0	-1	-1	0	0	996	-2	998
1241	5	1043	42	0	2	0	0	0	0	0	0	0	1092	0	1092
1242	75	89	13	24	3	1	0	-3	0	0	0	0	205	-3	208
1243	0	21	119	20	10	0	0	0	-2	0	0	0	170	-2	172
1244	2	224	269	12	4	2	0	-1	-1	0	0	0	513	-2	515
1245	12	646	2109	10	63	1	0	0	0	0	0	0	2841	0	2841
1246	24	1741	663	92	2	2	0	-2	-1	0	0	0	2524	-3	2527
1247	13	587	2519	4	3	0	-2	-14	-21	-1	0	0	3126	-38	3164
1248	7	2107	177	9	0	0	-16	-332	-369	-9	-1	0	2300	-727	3027
1249	14	23	56	3	0	0	-4	-58	-39	0	0	0	96	-101	197
1250	10	321	230	1	0	1	0	-27	-2	-1	0	0	563	-30	593
1251	10	201	251	0	2	0	-2	-18	-30	-1	0	0	464	-51	515
1252	6	212	11	12	1	0	0	-6	-2	-1	0	0	242	-9	251
1253	0	43	105	3	3	0	-1	-5	-12	0	0	0	154	-18	172
1254	7	149	44	3	0	0	0	-6	-4	0	0	0	203	-10	213
1255	6	164	727	0	0	2	0	-2	-6	-1	0	0	899	-9	908
1256	0	128	1	0	0	0	0	-18	-33	0	0	0	129	-51	180
1257	51	149	427	65	8	6	-3	-6	-11	-1	0	0	706	-21	727
1258	3	295	1740	22	21	5	-4	-44	-22	-1	0	-1	2086	-72	2158
1259	5	1452	1153	53	29	0	-4	-8	-25	0	0	0	2692	-37	2729
1260	21	948	1638	23	1	0	-2	-22	-3	0	0	0	2631	-27	2658
1261	7	961	1801	4	2	0	0	0	-1	0	0	0	2775	-1	2776
1262	42	1927	197	5	1	2	-1	-1	-4	-1	0	0	2174	-7	2181
1263	101	827	382	24	33	10	-2	-86	-226	-9	-1	-1	1377	-325	1702
1264	9	344	936	35	48	1	-6	-46	-41	-1	0	0	1373	-94	1467
1265	25	2532	4434	358	12	3	-1	-37	-24	-1	0	0	7364	-63	7427
1266	33	1267	1276	30	5	0	-4	-747	-285	-12	-2	0	2611	-1050	3661
1267	17	1215	818	5	3	0	-2	-44	-77	0	0	0	2058	-123	2181
1268	31	3103	780	22	1	0	-3	-225	-2	0	0	0	3937	-230	4167
1269	24	889	746	3	0	0	-7	-22	-18	0	0	0	1662	-47	1709
1270	7	772	49	1	0	0	0	-45	-8	0	0	0	829	-53	882
1271	175	1784	241	5	0	0	0	-12	-1	0	-1	0	2205	-14	2219
1272	46	833	73	0	0	1	0	0	0	0	0	0	953	0	953
1273	22	537	2	2	4	0	0	-1	-1	0	0	0	567	-2	569
1274	2	0	6	1	0	0	0	0	-2	0	0	0	9	-2	11
1275	1	70	8	0	0	0	0	-1	0	0	0	0	79	-1	80
1276	0	1	0	1	0	0	0	-1	0	0	0	0	2	-1	3
1277	0	0	0	0	0	0	-3	-143	-75	0	0	0	0	-221	221
1278	0	0	0	0	0	0	-1	-31	-3	0	0	0	0	-35	35
1279	0	1	0	0	0	0	-1	-8	-4	0	0	0	1	-13	14
1280	0	0	0	0	0	0	-1	-2	0	0	0	0	0	-3	3
1281	0	7	5	0	0	0	0	0	-4	0	0	0	12	-4	16
1282	0	27	11	0	0	0	0	-1	0	0	0	0	38	-1	39
1283	0	3	2	0	0	0	0	0	0	0	0	0	5	0	5
1284	0	0	0	0	0	0	0	0	0	0	0	0	0	0	0
1285	0	0	0	0	0	0	0	0	-5	0	0	0	0	-5	5
1286	0	0	0	0	0	0	0	-1	0	0	0	0	0	-1	1
1287	0	0	0	0	0	0	0	0	-14	0	0	0	0	-14	14
1288	0	0	0	0	0	0	0	-3	-7	0	0	0	0	-10	10
1289	0	0	129	4	1	0	0	-2	0	0	0	0	134	-2	136
1290	0	7	20	0	0	0	0	0	0	0	0	0	27	0	27
1291	0	131	13	0	0	0	0	0	0	-13	-1	0	144	-14	158
1292	2	86	3	0	0	0	0	-4	-67	-4	0	0	91	-75	166
1293	2	2	3	0	0	0	0	-2	-6	0	0	0	7	-8	15
1294	0	2	9	0	0	0	0	-6	-1	0	0	0	11	-7	18
1295	1	2	47	0	0	0	0	-1	-44	0	-1	0	50	-46	96
1296	0	16	6	0	0	0	0	-71	-14	0	0	0	22	-85	107
1297	1	2	15	0	0	0	-2	-12	-20	0	0	0	18	-34	52
1298	0	0	0	0	0	0	-2	-148	-255	-3	0	0	0	-408	408
1299	0	0	0	0	0	0	-3	-183	-233	0	-3	0	0	-422	422
1300	0	1	5	0	0	1	-25	-1105	-115	-4	0	0	7	-1249	1256
1301	0	6	2	0	0	0	-5	-198	-78	0	-1	0	8	-282	290
1302	0	19	4	0	0	0	-2	-188	-66	0	0	0	23	-256	279
1303	5	118	61	0	0	0	0	-87	-13	-1	-1	0	184	-102	286
1304	0	7	0	0	0	0	-3	-29	-24	-6	0	0	7	-62	69
1305	4	59	3	1	0	0	0	-52	-74	-3	-1	0	67	-130	197
1306	0	0	1	0	0	0	-2	-132	-105	-1	0	0	1	-240	241
1307	0	0	0	0	0	0	-4	-766	-626	-8	-3	0	0	-1407	1407
1308	0	0	1	0	0	0	-4	-526	-220	0	0	0	1	-750	751
1309	0	2	2	1	0	0	-1	-9	-2	-1	0	0	5	-13	18
1310	1	10	21	0	0	0	-1	0	-7	0	0	0	32	-8	40
1311	1	13	5	0	0	0	0	-3	0	0	0	0	19	-3	22
1312	1	11	65	0	2	0	0	-1	-1	0	0	0	79	-2	81
1313	0	20	14	4	0	0	0	-1	-10	0	0	0	38	-11	49
1314	0	9	27	0	0	0	0	-3	-2	0	0	0	36	-5	41
1315	0	34	7	0	0	0	0	-11	0	0	0	0	41	-11	52
1316	1	3	0	0	0	0	0	0	-1	0	0	0	4	-1	5
1317	0	7	0	0	0	0	0	0	0	0	0	0	7	0	7
1318	0	0	0	0	0	0	0	-7	0	0	0	0	0	-7	7
1319	0	6	0	0	0	0	-1	-5	0	0	0	0	6	-6	12
1320	0	6	2	0	0	0	0	-2	-1	0	0	0	8	-3	11
1321	2	225	7	0	0	0	0	0	0	0	-1	0	234	-1	235
1322	4	18	1	0	0	0	0	0	-10	0	0	0	23	-10	33
1323	0	0	0	0	0	0	0	-4	-7	0	0	0	0	-11	11
1324	0	1	53	1	0	1	0	-40	-6	0	-1	0	56	-47	103
1325	0	10	14	0	0	0	0	0	-1	0	0	0	24	-1	25
1326	0	4	0	0	1	0	0	-2	-1	0	0	0	5	-3	8
1327	0	10	18	0	1	0	0	-1	-1	-1	0	0	29	-3	32
1328	0	18	2	1	1	0	0	-1	-4	0	0	0	22	-5	27
1329	0	2	4	0	0	0	-1	-1	0	0	0	0	6	-2	8
1330	0	0	1	0	0	0	0	0	0	-1	0	0	1	-1	2
1331	1	53	19	0	0	2	0	-4	-40	0	0	0	75	-44	119
1332	5	8	3	0	0	0	0	-67	-69	0	0	0	16	-136	152
1333	0	0	11	5	0	0	0	-26	-5	-1	0	0	16	-32	48
1334	0	2	28	0	2	0	-1	-4	-6	0	-9	-1	32	-21	53
1335	7	146	8	1	0	0	-1	-1	-9	-5	-2	0	162	-18	180
1336	4	9	44	1	0	0	0	-69	-156	-30	-7	-1	58	-263	321
1337	2	19	11	0	9	1	-2	-278	-4815	-18	-3	0	42	-5116	5158
1338	1	6	12	5	0	0	-33	-4930	-4178	-173	-21	-3	24	-9338	9362
1339	0	11	344	0	0	1	-18	-249	-269	-100	-3	0	356	-639	995
1340	1	195	16	2	0	0	-107	-767	-1017	-19	-6	-1	214	-1917	2131
1341	3	3	4	0	0	0	-7	-93	-57	-1	-1	0	10	-159	169
1342	2	18	6	0	0	0	-2	-318	-112	0	0	-1	26	-433	459
1343	0	6	2	1	0	0	-16	-662	-748	-7	-23	-4	9	-1460	1469
1344	0	37	69	3	0	0	-9	-166	-63	-7	-8	-3	109	-256	365
1345	2	80	100	0	0	1	-4	-70	-82	-12	0	0	183	-168	351
1346	3	62	1	0	0	1	-2	-272	-1100	-49	-9	0	67	-1432	1499
1347	7	57	21	19	0	0	0	-11	-23	0	0	0	104	-34	138
1348	0	4	57	0	8	0	-1	-26	-49	0	-1	0	69	-77	146
1349	1	6	4	23	1	0	-18	-629	-407	-35	-6	-5	35	-1100	1135
1350	2	14	556	1	0	0	0	-126	-101	0	0	0	573	-227	800
1351	0	161	192	0	0	0	-2	-60	-10	-3	-1	0	353	-76	429
1352	3	202	0	0	0	0	-35	-654	-1003	-20	-9	-2	205	-1723	1928
1353	81	6	1	0	0	0	-7	-341	-288	-10	-1	-2	88	-649	737
1354	2	17	41	0	1	0	-4	-162	-258	-7	-1	0	61	-432	493
1355	0	31	3	8	0	0	-5	-147	-73	-2	0	0	42	-227	269
1356	0	3	298	2	0	1	-1	-21	-15	0	-1	0	304	-38	342
1357	0	0	1	0	0	0	-1	-12	-25	0	0	0	1	-38	39
1358	0	0	0	0	0	0	-4	-105	-170	-4	-1	0	0	-284	284
1359	0	1	7	0	0	0	-7	-121	-134	0	-1	0	8	-263	271
1360	0	5	2	0	0	0	-2	-50	-28	-2	0	0	7	-82	89
1361	0	14	5	0	0	0	-1	-101	-55	-3	-3	-1	19	-164	183
1362	3	11	2	0	1	0	-2	-183	-68	-22	-1	0	17	-276	293
1363	0	1	22	0	0	0	-7	-29	-200	-1	-1	0	23	-238	261
1364	0	35	16	0	0	0	0	-134	-27	-14	0	0	51	-175	226
1365	2	8	17	0	0	0	-2	-2	-118	0	0	0	27	-122	149
1366	0	10	3	0	0	0	-1	-14	-1	0	0	0	13	-16	29
1367	0	6	3	0	0	0	-9	0	-19	0	0	-1	9	-29	38
1368	0	91	16	1	0	0	-1	-60	-15	0	-1	0	108	-77	185
1369	0	11	13	0	1	0	0	-2	-79	-4	-1	-1	25	-87	112
1370	0	33	3	0	0	0	-1	-34	-67	-1	0	0	36	-103	139
1371	1	3	4	0	0	0	0	-56	-101	-4	0	0	8	-161	169
1372	0	5	3	0	2	0	-12	-426	-456	-3	-1	-2	10	-900	910
1373	0	1	3	0	0	0	0	-18	-6	0	0	0	4	-24	28
1374	1	4	117	1	0	0	-4	-18	0	0	0	0	123	-22	145
1375	1	32	5	0	0	0	-2	-15	-17	0	0	0	38	-34	72
1376	1	15	3	0	0	3	-4	-179	-106	-6	-1	0	22	-296	318
1377	0	13	21	0	26	0	-7	-17	-79	0	0	0	60	-103	163
1378	0	22	17	39	0	0	0	-224	-25	-2	0	0	78	-251	329
1379	3	4	751	0	0	0	-32	-218	-505	0	0	0	758	-755	1513
1380	3	1747	3	0	0	0	-2	-29	0	0	0	0	1753	-31	1784
1381	39	22	6	0	0	0	0	0	-1	0	0	0	67	-1	68
1382	2	2	0	0	0	0	0	-1	0	0	0	0	4	-1	5
1383	0	0	5	0	0	0	0	0	-1	0	0	0	5	-1	6
1384	0	0	1	0	0	0	0	-11	-338	0	0	-1	1	-350	351
1385	0	217	23	2	0	0	-9	-1209	-108	-13	0	0	242	-1339	1581
1386	1	28	60	0	0	3	-59	-632	-1777	-3	-3	0	92	-2474	2566
1387	4	282	54	1	12	0	0	-102	-1	-1	-1	0	353	-105	458
1388	5	221	87	0	0	0	0	0	-3	0	0	0	313	-3	316
1389	16	766	704	89	1	13	0	-16	-2	0	0	0	1589	-18	1607
1390	2	9	6	1	5	2	-1	-1	-5	0	0	0	25	-7	32
1391	1	19	10	3	1	0	0	-1	0	0	0	0	34	-1	35
1392	0	26	1456	12	0	0	0	0	0	0	0	0	1494	0	1494
1393	13	1847	1464	4	1	1	0	0	-4	0	0	0	3330	-4	3334
1394	29	2068	70	4	0	0	0	-2	-1	-1	0	0	2171	-4	2175
1395	47	58	297	6	3	0	0	-3	0	0	0	0	411	-3	414
1396	1	290	97	5	0	0	0	0	-12	0	0	0	393	-12	405
1397	17	513	44	3	9	8	0	0	0	0	0	0	594	0	594
1398	3	104	47	7	58	5	0	0	0	0	0	0	224	0	224
1399	15	116	427	175	7	0	0	-13	-3	0	0	0	740	-16	756
1400	1	33	1592	22	6	1	-1	-3	0	0	0	0	1655	-4	1659
1401	22	3802	3083	62	2	0	0	0	0	0	0	0	6971	0	6971
1402	55	1619	831	1	0	0	0	-1	-1	0	0	0	2506	-2	2508
1403	62	2588	34	0	0	0	0	-4	-6	-2	0	0	2684	-12	2696
1404	50	33	27	2	4	0	0	-1	-5	0	0	0	116	-6	122
1405	2	27	41	16	0	0	0	-10	-1	0	0	0	86	-11	97
1406	3	68	241	5	0	7	-1	0	-2	0	0	0	324	-3	327
1407	0	154	6	1	4	2	0	-1	0	0	0	0	167	-1	168
1408	11	94	85	135	6	1	-3	-4	-75	-7	-5	-1	332	-95	427
1409	0	19	31	1	0	0	0	-18	-15	-2	-1	0	51	-36	87
1410	0	257	101	8	36	2	0	0	-4	0	0	0	404	-4	408
1411	0	2	2	5	2	0	0	-5	-19	0	0	-1	11	-25	36
1412	1	6	1411	4	1	0	0	-25	-155	-2	0	0	1423	-182	1605
1413	0	187	18	0	0	1	0	-94	-4	-1	0	0	206	-99	305
1414	1	0	1	0	7	0	0	-2	0	0	0	0	9	-2	11
1415	0	93	0	1	0	0	0	-4	-3	0	0	0	94	-7	101
1416	7	7	40	0	0	0	0	-2	0	0	0	0	54	-2	56
1417	0	23	17	7	0	0	0	0	0	0	0	0	47	0	47
1418	5	40	830	2	0	1	-1	-2	-4	-3	0	-1	878	-11	889
1419	0	219	0	4	6	0	0	-9	-87	0	0	0	229	-96	325
1420	1	94	77	10	0	0	0	-289	-70	0	0	0	182	-359	541
1421	0	14	225	0	0	0	-13	-156	-49	-12	-1	0	239	-231	470
1422	0	96	6	0	0	0	-3	-6	-217	0	0	0	102	-226	328
1423	10	28	4	0	0	0	-2	-113	-6	-3	-2	0	42	-126	168
1424	0	5	7	0	0	0	-1	-43	-21	-1	0	0	12	-66	78
1425	0	3	0	0	0	0	0	-11	-62	-4	0	0	3	-77	80
1426	6	94	46	3	0	0	-1	-26	-42	-6	-1	0	149	-76	225
1427	0	26	135	4	0	0	0	-11	-5	0	0	0	165	-16	181
1428	3	146	161	53	0	0	-1	-28	-21	0	0	0	363	-50	413
1429	0	74	55	0	0	0	-4	-57	-21	0	0	0	129	-82	211
1430	1	125	2	0	0	0	-4	-127	0	0	0	0	128	-131	259
1431	1	1	5	0	2	0	-9	-5	-11	-3	0	0	9	-28	37
1432	0	9	0	1	0	0	-1	-98	-101	-3	0	-1	10	-204	214
1433	0	0	11	0	0	0	0	-16	-14	0	0	0	11	-30	41
1434	0	7	0	1	0	0	-12	-758	-348	-2	-2	0	8	-1122	1130
1435	0	0	8	0	0	0	-2	-136	-14	0	0	0	8	-152	160
1436	0	76	1	0	0	0	-1	-4	-17	-1	0	0	77	-23	100
1437	3	7	0	2	0	1	0	-69	-44	0	0	0	13	-113	126
1438	0	0	17	0	0	0	-16	-1190	-384	-6	-1	0	17	-1597	1614
1439	0	10	3	1	0	0	-10	-320	-177	0	0	0	14	-507	521
1440	0	222	64	0	0	0	-2	-394	-50	0	0	0	286	-446	732
1441	0	5	9	0	0	0	-1	0	0	0	0	0	14	-1	15
1442	6	27	11	0	0	0	-1	0	0	0	0	0	44	-1	45
1443	0	2	1	0	0	0	0	0	0	0	0	0	3	0	3
1444	0	2	0	0	0	0	0	0	-1	0	0	0	2	-1	3
1445	0	0	0	0	0	0	0	0	0	0	0	0	0	0	0
1446	0	0	0	0	0	0	0	0	0	0	0	0	0	0	0
1447	0	0	0	0	0	0	0	-5	-32	-1	0	0	0	-38	38
1448	0	0	0	0	0	0	0	-107	-47	-2	-2	0	0	-158	158
1449	0	12	253	0	0	0	-1	-335	-100	-3	-1	0	265	-440	705
1450	11	4021	27	1	2	0	-1	-22	-74	0	0	0	4062	-97	4159
1451	745	163	96	3	0	0	-2	-82	-1	0	0	0	1007	-85	1092
1452	5	53	94	2	2	0	-2	-5	-11	-1	0	0	156	-19	175
1453	1	82	4	1	0	0	-2	-102	-355	-4	0	0	88	-463	551
1454	1	2	4	0	0	1	-8	-800	-143	-5	-3	0	8	-959	967
1455	0	56	70	0	5	1	-4	-43	-75	-4	0	0	132	-126	258
1456	5	138	16	11	4	0	-2	-58	-64	-3	0	0	174	-127	301
1457	4	10	533	4	3	1	-5	-98	-104	0	0	0	555	-207	762
1458	1	154	57	5	0	0	-27	-1466	-313	-7	-1	-1	217	-1815	2032
1459	0	6	8	0	0	0	-11	-205	-215	-1	-1	0	14	-433	447
1460	0	57	8	0	0	0	-1	-11	-8	-5	-1	0	65	-26	91
1461	2	14	32	1	0	0	0	-26	-426	-32	-9	0	49	-493	542
1462	2	60	11	0	0	0	-1	-209	-367	-7	-4	0	73	-588	661
1463	3	15	8	0	1	5	0	-113	-176	-3	-1	-1	32	-294	326
1464	0	8	7	0	23	1	0	-61	-29	0	-1	0	39	-91	130
1465	1	1	71	52	0	1	-3	-140	-129	0	0	0	126	-272	398
1466	0	47	460	2	3	0	-17	-352	-94	-2	0	0	512	-465	977
1467	0	955	31	2	0	0	-10	-372	-11	0	0	0	988	-393	1381
1468	1	4	2	0	0	0	-2	-2	-31	0	-1	0	7	-36	43
1469	1	41	0	0	0	0	-1	-16	-8	-1	0	0	42	-26	68
1470	0	0	0	0	0	0	-1	-51	-74	-2	-1	0	0	-129	129
1471	0	0	0	0	0	0	0	-42	-69	-12	-1	-1	0	-125	125
1472	0	0	20	7	0	0	-3	-116	-191	-2	-1	0	27	-313	340
1473	0	24	122	2	0	0	-56	-492	-250	-10	-5	-4	148	-817	965
1474	0	35	16	0	0	0	-13	-612	-721	-3	-1	0	51	-1350	1401
1475	3	163	39	1	0	0	-1	-189	-27	0	0	0	206	-217	423
1476	10	39	23	0	0	0	-44	-1306	-489	-1	-10	-3	72	-1853	1925
1477	2	45	1	0	0	1	-48	-279	-9	-92	-2	-6	49	-436	485
1478	1	22	3	0	0	0	0	0	-199	-2	-1	0	26	-202	228
1479	0	5	6	0	1	0	0	-255	-57	-13	0	0	12	-325	337
1480	0	2	74	1	0	0	-8	-69	-426	0	-1	-1	77	-505	582
1481	0	210	20	1	0	0	-1	-55	-10	-1	0	0	231	-67	298
1482	3	54	105	1	0	0	-19	-5	-176	-1	0	0	163	-201	364
1483	2	80	11	0	0	4	-1	-155	-49	-3	0	-1	97	-209	306
1484	2	3	13	0	0	0	-6	-154	-226	-2	-1	0	18	-389	407
1485	0	12	1	1	0	0	0	-133	-6	-1	0	0	14	-140	154
1486	0	0	22	0	0	0	-6	-9	-13	-3	0	0	22	-31	53
1487	0	173	13	1	9	0	0	-11	-65	-1	0	0	196	-77	273
1488	8	14	14	26	0	0	0	-11	-19	0	0	0	62	-30	92
1489	2	55	1996	29	3	0	0	-9	-4	-1	0	0	2085	-14	2099
1490	1	459	152	2	0	1	0	-7	-6	0	0	0	615	-13	628
1491	30	207	80	2	0	1	-1	-14	-4	0	0	0	320	-19	339
1492	2	86	190	7	2	0	-2	-16	-38	-1	0	0	287	-57	344
1493	0	346	40	3	5	0	-9	-204	-361	-3	0	0	394	-577	971
1494	7	106	1394	24	3	2	0	-7	-2	0	0	0	1536	-9	1545
1495	1	410	342	0	9	2	0	-21	-1	0	0	0	764	-22	786
1496	41	112	11	10	4	1	0	-5	-1	0	0	0	179	-6	185
1497	1	129	49	12	1	0	0	-33	-70	-2	0	0	192	-105	297
1498	2	96	381	5	11	3	0	-2	0	-1	0	0	498	-3	501
1499	1	360	333	6	2	0	-1	0	-2	0	0	0	702	-3	705
1500	11	508	43	9	0	0	0	-14	-1	0	0	0	571	-15	586
1501	11	12	19	0	0	0	0	-4	0	0	0	0	42	-4	46
1502	0	165	14	1	2	0	0	-70	-88	0	0	0	182	-158	340
1503	3	5	19	7	0	1	-1	-4	-1	-1	0	0	35	-7	42
1504	0	125	596	5	0	1	0	-3	-1	0	0	0	727	-4	731
1505	4	539	8	0	0	1	0	-5	-43	0	0	0	552	-48	600
1506	12	220	165	1	3	0	0	-28	-4	0	-1	0	401	-33	434
1507	1	65	7	6	1	0	0	-1	-5	0	0	0	80	-6	86
1508	16	38	261	4	1	1	-4	-50	-163	-6	-1	0	321	-224	545
1509	0	106	511	14	4	2	0	-9	-38	0	0	0	637	-47	684
1510	1	167	114	7	0	6	-2	-77	-68	-18	0	0	295	-165	460
1511	0	124	72	2	43	0	-1	-15	-12	-1	0	0	241	-29	270
1512	0	8	9	53	0	0	-2	-50	-12	0	0	0	70	-64	134
1513	0	8	357	1	0	0	-17	-71	-87	-1	-1	0	366	-177	543
1514	0	63	1	0	0	1	-7	-50	-54	-2	-1	0	65	-114	179
1515	0	3	0	0	0	0	-7	-230	-219	-16	0	0	3	-472	475
1516	0	1	5	0	0	0	-6	-134	-159	0	-3	0	6	-302	308
1517	0	4	50	5	0	0	-2	-44	-23	-1	0	0	59	-70	129
1518	0	23	767	12	0	0	0	-7	-1	0	0	0	802	-8	810
1519	1	239	159	2	0	0	-1	-29	-5	0	0	0	401	-35	436
1520	2	271	23	2	1	0	0	-1	-21	0	0	0	299	-22	321
1521	4	471	238	3	0	0	0	0	-1	0	0	0	716	-1	717
1522	0	2	10	0	0	0	0	0	-1	0	0	0	12	-1	13
1523	32	178	84	18	2	0	0	-5	-5	0	0	0	314	-10	324
1524	4	93	910	2	0	1	0	0	-2	0	0	0	1010	-2	1012
1525	0	133	10	3	0	0	0	0	0	0	0	0	146	0	146
1526	3	26	35	1	0	0	0	0	-1	0	0	0	65	-1	66
1527	9	160	58	1	1	1	0	-7	-1	0	0	0	230	-8	238
1528	4	121	13	0	0	0	0	0	0	0	0	0	138	0	138
1529	4	67	34	0	0	0	0	0	0	0	0	0	105	0	105
1530	0	24	10	0	0	0	0	-1	0	0	0	0	34	-1	35
1531	1	6	14	0	0	0	0	-11	-10	0	0	0	21	-21	42
1532	0	2	3	0	0	0	0	-4	-5	-1	0	0	5	-10	15
1533	0	21	26	2	5	1	0	-5	-3	0	0	0	55	-8	63
1534	0	15	105	6	3	0	0	0	-1	0	0	0	129	-1	130
1535	0	70	115	44	0	0	0	0	-1	0	0	0	229	-1	230
1536	0	6	705	0	0	1	-1	-1	-427	-16	-4	-3	712	-452	1164
1537	0	1	0	0	0	1	0	-214	-2054	-12	-12	-2	2	-2294	2296
1538	0	0	1	0	0	0	-2	-522	-2	-6	-3	0	1	-535	536
1539	0	4	64	9	0	0	-4	-106	-21	-2	0	0	77	-133	210
1540	2	23	2731	1	0	0	0	-29	-279	-1	0	0	2757	-309	3066
1541	0	1875	0	0	0	0	-1	-65	-4	0	0	0	1875	-70	1945
1542	42	0	0	0	0	0	-3	-4	0	-1	0	0	42	-8	50
1543	0	1	5	0	0	0	-4	-179	-354	-3	0	0	6	-540	546
1544	0	16	0	0	0	0	-3	-850	-57	-19	-4	-1	16	-934	950
1545	0	1	0	0	0	0	-3	-38	-113	-10	0	-1	1	-165	166
1546	0	1	0	0	0	0	-13	-111	-347	-5	-1	0	1	-477	478
1547	0	0	0	0	0	0	-14	-1004	-28	-3	-3	0	0	-1052	1052
1548	0	44	5	6	1	0	-7	-406	-11	-1	0	0	56	-425	481
1549	1	9	3	1	2	0	-5	-521	-68	0	0	0	16	-594	610
1550	0	20	122	1	0	0	-6	-73	-22	-3	0	0	143	-104	247
1551	2	316	219	2	0	1	-2	-23	-49	-2	-7	-1	540	-84	624
1552	6	358	50	0	4	0	0	-277	-831	-31	-9	0	418	-1148	1566
1553	10	130	22	6	0	0	-5	-343	-429	-4	-3	0	168	-784	952
1554	2	32	139	0	1	0	-3	-582	-304	-7	0	0	174	-896	1070
1555	0	40	75	6	0	0	-3	-162	-51	0	0	0	121	-216	337
1556	1	42	170	2	0	0	-2	-66	0	0	0	0	215	-68	283
1557	8	330	30	0	0	0	-4	0	0	0	0	0	368	-4	372
1558	7	14	0	4	0	0	0	-2	0	0	0	0	25	-2	27
1559	0	0	36	0	0	0	0	0	0	0	0	0	36	0	36
1560	0	6	0	0	0	0	0	0	0	0	0	0	6	0	6
1561	0	0	0	0	0	0	0	0	-13	0	0	0	0	-13	13
1562	0	27	3	0	0	0	0	-3	-7	0	0	0	30	-10	40
1563	0	0	0	0	0	0	0	-8	-7	0	0	0	0	-15	15
1564	0	1	1	0	0	0	-2	-66	-4	0	0	0	2	-72	74
1565	5	950	280	7	0	0	-1	0	-1	0	0	0	1242	-2	1244
1566	0	25	7	0	0	0	0	-11	-12	0	0	0	32	-23	55
1567	1	7	1	0	0	1	0	-25	-11	-1	0	0	10	-37	47
1568	1	3	8	0	0	0	-2	-29	-20	0	0	0	12	-51	63
1569	0	2	2	0	0	0	0	-15	-5	0	0	0	4	-20	24
1570	0	5	18	0	0	0	0	-5	-8	0	0	0	23	-13	36
1571	0	2	1	1	0	0	0	-1	0	0	0	0	4	-1	5
1572	1	1	0	0	0	0	-1	0	0	0	0	0	2	-1	3
1573	0	2	0	0	0	0	0	0	0	0	0	0	2	0	2
1574	0	0	0	0	0	0	0	0	0	0	0	0	0	0	0
1575	0	0	0	0	0	0	0	0	-3	0	0	0	0	-3	3
1576	0	1	0	0	0	0	0	-13	-13	0	0	0	1	-26	27
1577	0	0	8	0	0	0	-2	-70	-51	0	0	0	8	-123	131
1578	0	1	0	0	0	0	-1	-39	-12	-2	0	0	1	-54	55
1579	0	0	0	0	0	0	-7	-254	-134	-3	0	0	0	-398	398
1580	0	0	1	0	0	0	0	-41	-171	0	0	0	1	-212	213
1581	0	3	0	0	0	0	0	-15	-5	0	0	0	3	-20	23
1582	0	0	0	0	0	0	0	-3	0	0	0	0	0	-3	3
1583	0	0	0	0	0	0	0	0	-2	0	0	0	0	-2	2
1584	0	0	0	0	0	0	0	-3	0	0	0	0	0	-3	3
1585	0	8	140	2	0	0	0	0	0	0	0	0	150	0	150
1586	0	26	35	0	0	0	0	0	0	0	0	0	61	0	61
1587	0	24	0	0	0	0	0	-1	-6	0	0	0	24	-7	31
1588	0	0	16	0	0	0	0	-1	-2	0	0	0	16	-3	19
1589	0	2	0	0	0	0	0	0	-8	0	0	0	2	-8	10
1590	0	0	0	0	0	0	0	-13	0	0	0	0	0	-13	13
1591	0	0	1	0	0	0	-13	-8	0	0	-1	0	1	-22	23
1592	0	146	21	0	0	0	0	-1	0	0	0	0	167	-1	168
1593	1	24	1	0	1	0	0	0	-1	0	0	0	27	-1	28
1594	1	1	1	0	0	0	0	-1	0	0	0	0	3	-1	4
1595	0	0	5	0	0	0	0	-1	-1	0	0	0	5	-2	7
1596	0	0	3	0	0	0	0	0	-1	0	0	0	3	-1	4
1597	0	2	2	0	0	0	0	-1	-1	0	0	0	4	-2	6
1598	0	1	4	0	0	0	0	0	-2	0	0	0	5	-2	7
1599	0	1	2	0	0	0	0	-1	0	0	0	0	3	-1	4
1600	0	5	0	0	0	0	0	-1	-4	0	0	0	5	-5	10
1601	0	1	0	0	0	0	0	-10	-10	0	0	0	1	-20	21
1602	0	0	1	0	0	0	-1	-38	-2	0	0	0	1	-41	42
1603	0	1	1	0	0	0	-1	-1	-2	0	0	0	2	-4	6
1604	0	5	2	0	0	0	0	0	-23	0	0	0	7	-23	30
1605	1	4	1	0	0	0	0	-4	-2	0	0	0	6	-6	12
1606	0	1	26	0	0	0	-2	-29	-28	0	0	-1	27	-60	87
1607	0	19	5	0	1	0	0	-7	-11	-1	-1	0	25	-20	45
1608	0	21	12	0	0	0	0	-4	-5	0	0	0	33	-9	42
1609	0	0	34	2	0	1	-1	-47	-19	-3	-1	0	37	-71	108
1610	0	23	151	19	8	0	-10	-353	-1936	-20	-14	0	201	-2333	2534
1611	10	144	253	81	1	0	-2	-261	-93	0	-2	0	489	-358	847
1612	1	71	3886	19	0	0	-1	-18	-9	0	0	0	3977	-28	4005
1613	28	2436	1931	0	4	0	-1	-72	-65	0	0	0	4399	-138	4537
1614	19	217	7	0	0	0	0	-2	0	0	0	0	243	-2	245
1615	5	6	8	0	0	0	-3	-3	-9	0	0	0	19	-15	34
1616	0	54	0	0	0	0	0	-3	-1	-1	0	0	54	-5	59
1617	0	0	0	0	0	0	0	0	-7	0	0	0	0	-7	7
1618	0	8	1	4	0	0	0	-2217	-237	-1	-16	0	13	-2471	2484
1619	0	6	34	1	0	0	0	-9	-1	0	0	0	41	-10	51
1620	2	312	80	0	1	0	0	-15	-28	-2	0	0	395	-45	440
1621	10	221	17	0	0	0	0	-26	-29	0	0	0	248	-55	303
1622	13	410	40	4	1	1	-1	-2	-32	0	0	0	469	-35	504
1623	1	4	14	0	0	0	0	-28	-26	0	0	0	19	-54	73
1624	0	2	3	0	0	0	0	-1	-3	0	0	0	5	-4	9
1625	0	2	4	1	0	0	-1	-55	-23	0	-1	0	7	-80	87
1626	1	78	16	0	4	0	-1	-11	-75	-6	0	0	99	-93	192
1627	0	48	13	3	5	0	0	-20	-26	-1	0	0	69	-47	116
1628	0	24	207	16	1	0	-1	-90	-30	-1	0	0	248	-122	370
1629	1	268	192	1	1	0	-1	-17	-22	0	0	0	463	-40	503
1630	3	197	159	4	0	0	0	-65	-21	-1	0	0	363	-87	450
1631	1	69	9	0	0	0	-3	-3	-21	0	-2	0	79	-29	108
1632	7	124	10	2	0	0	0	-41	-3	-6	-4	0	143	-54	197
1633	5	16	64	6	4	0	0	0	-72	0	0	-2	95	-74	169
1634	0	36	82	10	0	0	0	-183	-90	-2	-2	-1	128	-278	406
1635	3	6	140	0	0	0	-5	-85	-57	0	0	-1	149	-148	297
1636	1	2	0	0	0	0	-18	-1600	-212	-1	0	0	3	-1831	1834
1637	0	15	0	0	0	0	-391	-839	-160	-30	-16	-2	15	-1438	1453
1638	0	2	1	2	1	0	-15	-424	-1466	-83	-12	-1	6	-2001	2007
1639	1	113	441	8	5	0	-13	-1422	-4621	-133	-34	-4	568	-6227	6795
1640	1	475	111	13	2	1	-17	-842	-1010	-54	0	0	603	-1923	2526
1641	5	344	1286	16	20	0	-20	-339	-382	-7	0	0	1671	-748	2419
1642	8	157	350	9	1	2	-16	-273	-485	-11	-3	0	527	-788	1315
1643	23	615	375	9	4	0	-5	-134	-28	-1	0	0	1026	-168	1194
1644	2	147	149	35	0	0	-55	-287	-174	-5	-4	0	333	-525	858
1645	2	145	442	0	0	0	-1	-2	-1	0	0	0	589	-4	593
1646	8	467	47	0	2	1	0	-2	0	0	0	0	525	-2	527
1647	207	45	6	50	121	21	0	0	0	0	0	0	450	0	450
1648	2	2	739	65	0	0	0	-8	-1	0	0	0	808	-9	817
1649	0	872	2064	15	0	0	-1	0	-3	0	0	0	2951	-4	2955
1650	93	3875	704	9	0	0	0	-16	-11	0	0	0	4681	-27	4708
1651	72	619	7	0	0	0	0	-16	0	0	0	0	698	-16	714
1652	10	12	5	0	0	0	-2	0	-5	0	0	0	27	-7	34
1653	1	0	4	0	0	0	0	0	0	0	0	0	5	0	5
1654	0	0	0	0	0	0	0	0	-1	-5	0	0	0	-6	6
1655	0	1	27	0	0	0	0	0	-1	0	0	0	28	-1	29
1656	0	0	0	0	0	0	0	0	-3	0	0	0	0	-3	3
1657	0	0	0	0	0	0	0	-1	-1	-1	0	0	0	-3	3
1658	0	1	0	0	0	0	0	-37	-48	-1	0	0	1	-86	87
1659	2	8	0	2	0	0	-21	-548	0	-1	0	0	12	-570	582
1660	1	64	95	0	1	0	-33	-287	-356	-14	0	-1	161	-691	852
1661	3	80	3	2	0	0	-9	-10	-27	0	-1	0	88	-47	135
1662	0	15	678	0	0	0	-2	-41	-3	0	0	0	693	-46	739
1663	0	240	2	1	0	0	-90	-298	-646	-2	-2	0	243	-1038	1281
1664	3	9	15	0	0	0	-4	-360	-31	-1	0	0	27	-396	423
1665	0	135	80	4	37	1	-3	-3	-7	-1	0	0	257	-14	271
1666	4	59	58	85	2	0	0	-1	-10	0	0	0	208	-11	219
1667	7	40	4545	8	0	0	0	-179	-6	0	0	0	4600	-185	4785
1668	5	1575	74	0	0	0	-5	-4	-15	-1	-2	-1	1654	-28	1682
1669	43	145	3	1	1	0	0	-7	-2	0	0	0	193	-9	202
1670	4	2	13	0	1	1	-5	-256	-201	-3	0	0	21	-465	486
1671	0	4	0	0	0	0	-5	-896	-724	-9	-1	0	4	-1635	1639
1672	0	3	18	0	0	1	-21	-1129	-618	-6	-12	-2	22	-1788	1810
1673	3	105	329	4	15	3	0	-40	-6	-1	0	0	459	-47	506
1674	1	70	120	3	2	0	-1	0	0	0	0	0	196	-1	197
1675	0	7	4	0	0	0	0	-20	-102	-2	0	0	11	-124	135
1676	0	16	9	1	1	0	-5	-136	-330	-11	-1	0	27	-483	510
1677	0	9	93	1	0	0	0	-1	-5	0	0	0	103	-6	109
1678	0	49	52	0	1	0	0	-6	-7	0	0	0	102	-13	115
1679	4	16	160	2	0	0	0	-2	-1	-1	0	0	182	-4	186
1680	2	89	114	0	1	0	0	-9	-4	0	0	0	206	-13	219
1681	0	14	13	0	1	0	0	0	-1	0	0	0	28	-1	29
1682	0	5	17	0	0	0	0	0	0	0	0	0	22	0	22
1683	0	2	12	0	0	0	0	-5	-1	0	0	-1	14	-7	21
1684	0	0	0	0	0	0	0	0	-4	0	0	0	0	-4	4
1685	2	12	40	6	22	0	0	-4	-30	0	-1	0	82	-35	117
1686	0	2	4	2	0	0	0	-15	-7	-2	0	0	8	-24	32
1687	1	41	345	1	1	5	0	-10	-9	-4	0	0	394	-23	417
1688	0	3	6	0	0	0	0	-4	-285	0	0	0	9	-289	298
1689	0	7	7	29	0	0	-1	-43	-3	0	0	0	43	-47	90
1690	3	107	1814	32	4	0	-2	-3	-11	0	0	0	1960	-16	1976
1691	7	1114	1162	11	0	1	0	-3	-2	0	0	0	2295	-5	2300
1692	6	51	37	0	0	0	0	-3	-1	0	0	0	94	-4	98
1693	0	5	12	0	0	0	-6	-57	-16	0	-1	0	17	-80	97
1694	0	1	0	0	0	0	-1	-63	-12	-1	0	0	1	-77	78
1695	0	1	9	0	0	0	-1	-27	-34	0	0	0	10	-62	72
1696	0	12	1	0	0	0	-4	-74	-3	0	0	0	13	-81	94
1697	2	8	3	0	0	0	-4	-2	-29	-1	-2	0	13	-38	51
1698	0	7	5	0	0	0	0	-8	-30	0	0	0	12	-38	50
1699	5	35	35	0	0	0	-1	-14	-39	0	0	0	75	-54	129
1700	0	0	0	0	0	0	0	-18	-16	0	0	0	0	-34	34
1701	0	1	0	1	0	0	-11	-217	-52	-1	0	0	2	-281	283
1702	0	0	2	0	0	0	-5	-124	-152	0	0	0	2	-281	283
1703	0	21	1	0	0	0	0	-79	0	0	0	0	22	-79	101
1704	0	91	4	0	0	0	-2	0	-5	0	0	0	95	-7	102
1705	0	1	0	0	0	0	0	0	-1	0	0	0	1	-1	2
1706	0	0	0	0	0	0	0	0	0	0	0	0	0	0	0
1707	0	0	0	0	0	0	0	0	0	0	0	0	0	0	0
1708	0	0	0	0	0	0	0	0	0	0	0	0	0	0	0
1709	0	0	0	0	0	0	0	0	-1	0	0	0	0	-1	1
1710	0	4	0	0	0	0	0	-2	-3	0	0	0	4	-5	9
1711	1	2	51	0	2	0	0	0	-2	0	0	0	56	-2	58
1712	0	36	4	10	6	2	0	-2	0	0	0	0	58	-2	60
1713	3	1	190	21	9	2	0	0	0	0	0	0	226	0	226
1714	0	448	254	29	7	0	0	0	0	0	0	0	738	0	738
1715	7	318	119	1	0	0	0	-9	0	-1	0	0	445	-10	455
1716	30	112	8	0	1	0	0	0	-1	0	0	0	151	-1	152
1717	12	246	25	0	0	0	0	0	0	0	0	0	283	0	283
1718	1	18	10	0	1	0	0	0	0	0	0	0	30	0	30
1719	0	27	5	0	0	0	0	-1	-2	0	0	0	32	-3	35
1720	0	15	14	0	0	0	-1	-3	-7	0	0	0	29	-11	40
1721	1	22	23	2	1	0	0	-4	-2	0	0	0	49	-6	55
1722	0	35	41	0	0	0	-2	-9	-1	0	0	0	76	-12	88
1723	1	91	118	0	0	0	0	0	0	0	0	0	210	0	210
1724	13	1412	231	1	0	0	0	0	-3	0	0	0	1657	-3	1660
1725	7	29	4	0	0	0	0	0	-1	0	0	0	40	-1	41
1726	0	0	0	0	0	0	0	-3	-2	0	0	0	0	-5	5
1727	0	0	0	0	0	0	0	-36	-125	0	0	0	0	-161	161
1728	0	5	2	0	0	0	0	-40	0	0	0	0	7	-40	47
1729	0	5	16	2	0	0	0	0	-1	0	0	0	23	-1	24
1730	0	14	6	0	0	0	0	0	0	0	0	0	20	0	20
1731	0	3	0	0	0	0	0	-4	-6	0	-1	0	3	-11	14
1732	0	0	0	0	0	1	-2	-66	-15	-53	-10	-3	1	-149	150
1733	2	0	3	1	2	0	-2	-47	-2197	-36	-17	-1	8	-2300	2308
1734	0	23	104	1	0	0	0	-750	-1904	-185	-32	0	128	-2871	2999
1735	0	30	174	0	0	0	-10	-316	-3566	-21	-10	-3	204	-3926	4130
1736	2	159	8	2	0	0	-11	-1935	-2095	-206	-13	-2	171	-4262	4433
1737	0	6	28	0	0	0	-52	-799	-812	-42	-3	0	34	-1708	1742
1738	0	2	1	7	0	0	-35	-664	-737	-13	-1	0	10	-1450	1460
1739	0	1	18	0	0	0	-41	-1422	-1204	-4	-13	0	19	-2684	2703
1740	0	120	1	3	5	0	-79	-1437	-2865	-125	-10	-2	129	-4518	4647
1741	10	20	42	34	0	0	-20	-899	-540	-22	-2	0	106	-1483	1589
1742	2	3	998	0	0	0	-12	-159	-464	-32	-3	0	1003	-670	1673
1743	1	417	1	0	0	0	0	-27	-9	-1	0	0	419	-37	456
1744	10	4	6	0	0	0	0	-6	0	0	0	0	20	-6	26
1745	0	1	0	0	0	0	0	-57	-124	-2	0	0	1	-183	184
1746	1	1	1	0	0	0	-1	-29	-44	0	0	0	3	-74	77
1747	0	2	0	0	0	0	0	-9	-21	-2	0	0	2	-32	34
1748	1	0	0	0	0	0	-2	-20	-54	0	0	0	1	-76	77
1749	0	2	16	1	0	0	0	-34	-1	0	0	0	19	-35	54
1750	0	2	4	0	0	0	0	-71	-47	-3	0	0	6	-121	127
1751	1	11	3	0	0	0	0	-8	-25	0	0	0	15	-33	48
1752	1	10	25	0	0	0	0	-78	-3	-1	0	-2	36	-84	120
1753	0	6	7	0	0	0	-1	-4	-13	0	0	0	13	-18	31
1754	0	18	0	0	0	0	0	0	-1	0	0	0	18	-1	19
1755	0	1	6	0	0	0	0	-8	-4	0	0	0	7	-12	19
1756	0	1	0	0	0	0	0	-12	-1	0	0	0	1	-13	14
1757	0	2	40	0	1	1	0	0	-1	0	0	0	44	-1	45
1758	0	62	1	0	3	0	0	-3	0	0	0	0	66	-3	69
1759	0	2	3	8	0	0	0	-2	0	-1	0	0	13	-3	16
1760	0	7	269	7	1	0	-1	-3	-10	0	0	0	284	-14	298
1761	1	153	94	0	0	0	0	-2	-10	0	0	0	248	-12	260
1762	2	25	12	1	0	0	0	0	-3	0	0	0	40	-3	43
1763	3	23	193	4	1	0	-1	-24	-33	0	0	0	224	-58	282
1764	1	153	73	1	0	1	0	-11	-1	0	0	0	229	-12	241
1765	2	88	107	1	0	0	-1	-5	-11	0	0	0	198	-17	215
1766	6	250	98	0	1	0	0	-3	-13	0	0	0	355	-16	371
1767	7	89	54	11	0	1	0	-11	0	0	0	0	162	-11	173
1768	3	13	94	0	2	0	-5	-19	-11	-1	0	0	112	-36	148
1769	0	36	6	1	1	1	0	-1	-9	-1	0	0	45	-11	56
1770	3	40	575	13	6	0	0	-1	0	0	0	0	637	-1	638
1771	1	140	633	57	2	0	0	-5	-1	0	0	0	833	-6	839
1772	7	189	920	0	4	0	0	0	-4	0	0	0	1120	-4	1124
1773	2	481	43	1	0	0	0	-4	0	0	0	0	527	-4	531
1774	4	15	18	0	0	0	0	0	-2	-1	0	0	37	-3	40
1775	2	77	3	0	0	1	0	-13	-34	-6	-2	-1	83	-56	139
1776	2	0	4	0	0	0	0	0	-8	-1	-1	0	6	-10	16
1777	0	1	1	0	0	0	0	-7	-11	0	0	0	2	-18	20
1778	0	0	4	1	0	0	-2	-20	-25	0	-1	0	5	-48	53
1779	0	13	16	0	0	1	-5	-54	-5	0	-2	-1	30	-67	97
1780	0	57	14	0	0	0	0	-1	-2	-1	0	0	71	-4	75
1781	2	27	9	1	0	0	0	-19	-35	-2	-2	0	39	-58	97
1782	0	1	136	0	1	0	0	-7	-2	0	0	0	138	-9	147
1783	0	94	4	3	0	0	-1	-14	-12	0	0	0	101	-27	128
1784	1	2	31	0	0	0	-1	-18	-24	0	0	0	34	-43	77
1785	0	162	39	3	3	0	-10	-31	-24	-4	-1	0	207	-70	277
1786	2	14	78	2	0	0	-21	-270	-271	-4	0	-1	96	-567	663
1787	1	28	18	1	0	0	-5	-60	-35	-2	-1	0	48	-103	151
1788	0	44	103	2	0	0	0	-21	-57	-1	0	0	149	-79	228
1789	0	48	9	0	0	0	-7	-304	-217	-9	-5	0	57	-542	599
1790	0	0	1	0	0	0	-2	-120	-137	-4	0	-1	1	-264	265
1791	0	22	13	2	0	0	-1	-40	-85	-1	0	0	37	-127	164
1792	1	50	155	0	0	0	-1	-121	-47	-2	0	0	206	-171	377
1793	0	30	26	0	0	0	-1	-5	-26	-1	0	0	56	-33	89
1794	7	79	63	3	1	0	0	-55	-57	0	0	0	153	-112	265
1795	1	5	12	0	0	0	-5	-275	-119	-3	0	0	18	-402	420
1796	0	4	6	0	0	0	-3	-38	-24	0	0	0	10	-65	75
1797	0	8	0	0	3	0	-103	-1259	-266	0	-4	-1	11	-1633	1644
1798	0	1	2	0	0	0	-9	-296	-42	-17	-14	-1	3	-379	382
1799	0	11	19	0	0	0	0	-24	-217	-3	0	0	30	-244	274
1800	1	133	11	0	0	0	0	-276	-208	-3	-1	0	145	-488	633
1801	1	2	1	1	0	0	-23	-823	-383	-6	-1	0	5	-1236	1241
1802	0	2	2	1	0	0	-5	-76	-26	-2	0	0	5	-109	114
1803	1	28	29	2	0	0	0	-27	-3	0	-1	0	60	-31	91
1804	0	1	0	0	0	0	-6	-25	0	0	0	0	1	-31	32
1805	0	1	0	0	0	0	-1	-12	-46	-1	0	0	1	-60	61
1806	0	0	0	0	0	0	0	-49	-5	0	-2	0	0	-56	56
1807	0	0	1	0	0	0	-3	-22	-22	-6	0	0	1	-53	54
1808	1	7	0	0	0	0	0	-3	-17	0	0	0	8	-20	28
1809	0	0	0	0	1	0	0	-7	0	0	0	0	1	-7	8
1810	0	6	9	0	0	0	0	0	-3	0	0	0	15	-3	18
1811	0	9	0	0	0	0	0	-14	-42	0	0	0	9	-56	65
1812	0	2	55	0	1	0	0	-4	-1	0	0	0	58	-5	63
1813	0	149	7	3	0	0	0	-13	-21	-3	0	0	159	-37	196
1814	1	2	168	2	0	0	0	-5	-109	-3	-1	0	173	-118	291
1815	1	227	68	0	0	0	0	-42	-25	-3	0	0	296	-70	366
1816	2	9	15	0	0	0	0	-306	-206	-8	0	0	26	-520	546
1817	0	1	1	0	1	1	-3	-116	-222	0	0	0	4	-341	345
1818	1	42	37	0	1	0	-11	-82	-155	-13	0	0	81	-261	342
1819	0	33	24	0	0	1	-1	-191	-367	0	0	0	58	-559	617
1820	2	29	21	8	5	3	0	-59	-24	-1	0	0	68	-84	152
1821	3	74	195	7	10	1	0	-28	-93	0	0	0	290	-121	411
1822	8	74	634	8	6	0	-1	-26	-24	-2	0	0	730	-53	783
1823	3	408	374	4	1	2	-23	-489	-259	-9	-1	0	792	-781	1573
1824	5	539	51	1	5	0	-2	-40	-78	-1	0	0	601	-121	722
1825	35	44	43	25	2	0	-1	-101	-116	0	0	0	149	-218	367
1826	1	20	322	0	0	0	-1	-119	-12	-1	-1	0	343	-134	477
1827	1	2577	1065	0	7	0	0	-6	-38	0	0	0	3650	-44	3694
1828	54	111	1	0	4	0	-4	-607	-211	-20	-1	0	170	-843	1013
1829	4	3	14	2	0	0	-6	-134	-337	-28	0	0	23	-505	528
1830	0	257	38	1	0	2	-2	-500	-457	-1	-1	0	298	-961	1259
1831	0	4	21	1	2	2	-15	-479	-209	0	0	-1	30	-704	734
1832	0	46	54	1	2	1	-2	-46	-48	-1	0	0	104	-97	201
1833	3	80	131	8	0	0	-2	-190	-14	-3	0	0	222	-209	431
1834	0	26	327	1	0	0	-3	-8	-55	0	0	0	354	-66	420
1835	1	702	19	1	1	0	0	-13	-29	0	0	0	724	-42	766
1836	15	82	24	5	0	0	0	-1	-1	0	0	0	126	-2	128
1837	0	8	124	0	0	0	0	-4	-3	0	0	0	132	-7	139
1838	4	94	5	0	1	0	0	-5	-25	0	0	0	104	-30	134
1839	1	11	7	3	0	0	0	-12	-2	0	0	0	22	-14	36
1840	0	9	26	0	0	0	0	-10	-12	0	0	0	35	-22	57
1841	0	58	1	1	0	0	0	-1	-21	0	0	0	60	-22	82
1842	4	1	3	0	0	0	0	-25	-8	-1	0	0	8	-34	42
1843	1	8	12	1	0	0	-1	-3	-2	0	0	0	22	-6	28
1844	0	28	98	4	0	0	0	-1	-1	0	0	0	130	-2	132
1845	1	37	136	1	0	0	0	-6	0	0	0	0	175	-6	181
1846	2	170	5	0	0	1	0	-1	-5	0	0	0	178	-6	184
1847	2	37	17	1	3	2	0	-4	-3	0	0	0	62	-7	69
1848	0	6	22	0	4	0	0	-1	0	0	0	0	32	-1	33
1849	0	36	277	35	0	0	0	-4	0	0	0	0	348	-4	352
1850	1	41	196	1	0	0	0	0	0	0	0	0	239	0	239
1851	2	358	4	0	3	0	-1	-22	-64	-34	-3	0	367	-124	491
1852	1	0	3	0	0	0	0	-20	-64	0	0	0	4	-84	88
1853	1	20	16	0	0	0	0	-8	-18	0	0	0	37	-26	63
1854	0	31	51	4	0	0	0	-13	-46	-3	0	0	86	-62	148
1855	0	2	21	0	0	0	-6	-101	-52	-2	0	0	23	-161	184
1856	0	40	2	0	0	0	0	-82	-47	0	0	0	42	-129	171
1857	4	6	0	1	0	0	-14	-289	-30	-3	0	0	11	-336	347
1858	1	6	23	2	0	0	-13	-304	-259	0	0	0	32	-576	608
1859	0	64	5	3	0	0	-13	-87	-25	-3	0	0	72	-128	200
1860	0	38	117	4	0	1	0	-1	-3	-1	0	0	160	-5	165
1861	0	18	12	0	0	0	-1	-12	-25	0	0	0	30	-38	68
1862	3	2	7	6	0	0	-4	-32	-50	0	0	0	18	-86	104
1863	0	3	86	1	0	0	-2	-109	-5	-1	0	0	90	-117	207
1864	0	6	0	0	0	0	-12	-36	-276	-1	-5	0	6	-330	336
1865	1	3	1	0	0	0	0	-20	-11	0	0	0	5	-31	36
1866	0	5	4	0	0	0	-1	-6	-15	0	0	0	9	-22	31
1867	0	0	0	0	0	0	0	-25	-20	0	0	0	0	-45	45
1868	0	0	1	0	0	0	-1	-5	0	0	0	0	1	-6	7
1869	0	7	0	0	0	0	0	-1	0	0	0	0	7	-1	8
1870	0	10	3	0	0	0	0	0	0	0	0	0	13	0	13
1871	0	6	2	0	0	0	0	0	0	0	0	0	8	0	8
1872	0	2	0	0	0	0	0	0	-2	0	0	0	2	-2	4
1873	0	0	0	0	0	0	0	-10	-8	-1	0	0	0	-19	19
1874	0	4	6	0	0	0	0	-4	-8	0	0	0	10	-12	22
1875	0	74	1	0	0	0	0	-1	0	0	0	0	75	-1	76
1876	1	2	6	1	0	0	0	0	0	0	0	0	10	0	10
1877	0	2	3	0	0	0	0	-1	0	0	0	0	5	-1	6
1878	0	0	0	0	0	0	0	-4	-9	0	0	0	0	-13	13
1879	0	0	0	0	0	0	0	-21	-8	-1	-1	0	0	-31	31
1880	0	0	80	0	2	0	0	-3	-19	0	0	0	82	-22	104
1881	0	198	1	2	2	0	0	-5	-1	0	0	0	203	-6	209
1882	8	8	321	0	0	1	-20	-17	-13	-2	-1	0	338	-53	391
1883	6	568	99	1	10	0	-1	0	-2	0	0	0	684	-3	687
1884	30	332	203	87	2	1	0	-4	-21	0	0	0	655	-25	680
1885	1	46	558	8	5	1	0	-11	-2	0	-1	0	619	-14	633
1886	5	278	297	5	7	0	0	-4	-34	0	0	0	592	-38	630
1887	6	112	170	14	1	1	0	-2	0	0	0	0	304	-2	306
1888	3	107	841	0	1	2	0	-11	-8	0	0	0	954	-19	973
1889	0	7	2	0	1	0	-1	-2	-5	0	0	0	10	-8	18
1890	0	2	13	1	0	0	0	-2	-1	0	0	0	16	-3	19
1891	0	38	301	3	0	0	0	0	0	0	0	0	342	0	342
1892	2	359	36	0	0	0	0	0	0	0	0	0	397	0	397
1893	11	197	68	0	1	0	0	0	-1	-1	0	0	277	-2	279
1894	6	149	43	5	0	0	0	-3	-18	0	0	0	203	-21	224
1895	2	17	59	2	0	0	0	-2	0	0	0	0	80	-2	82
1896	0	28	96	0	0	0	-1	-10	-7	0	-1	0	124	-19	143
1897	0	64	33	1	0	0	0	0	0	0	0	0	98	0	98
1898	6	57	24	1	0	0	0	-1	-4	0	0	0	88	-5	93
1899	2	6	37	0	1	1	0	-2	0	0	0	0	47	-2	49
1900	0	34	33	2	0	0	0	0	-1	0	0	0	69	-1	70
1901	3	23	1	0	0	0	0	-2	-2	0	0	0	27	-4	31
1902	0	27	74	0	0	0	0	-1	0	0	0	0	101	-1	102
1903	0	20	31	0	0	0	0	0	0	0	0	0	51	0	51
1904	0	8	6	0	0	0	-1	-8	-34	-1	0	0	14	-44	58
1905	0	5	0	0	0	0	0	0	0	0	0	0	5	0	5
1906	0	1	7	0	0	1	0	-2	-1	0	0	0	9	-3	12
1907	0	2	0	0	0	0	0	-2	-5	0	0	0	2	-7	9
1908	0	3	18	3	0	0	0	-6	-4	0	0	0	24	-10	34
1909	0	65	76	0	0	1	0	-17	-1	0	0	0	142	-18	160
1910	0	88	35	0	0	0	0	-9	-46	0	0	0	123	-55	178
1911	1	34	3	1	1	0	0	-74	-38	0	0	0	40	-112	152
1912	2	4	865	10	0	0	0	-1	0	0	0	0	881	-1	882
1913	0	639	350	1	2	0	0	0	0	0	0	0	992	0	992
1914	5	82	7	5	1	0	0	-1	-30	0	0	0	100	-31	131
1915	2	21	37	2	0	0	0	-14	-14	0	0	0	62	-28	90
1916	2	138	115	0	0	0	-3	-7	-4	0	0	0	255	-14	269
1917	5	67	122	2	5	4	0	-3	-7	0	0	0	205	-10	215
1918	1	30	46	6	1	1	-1	-30	-58	-2	0	0	85	-91	176
1919	1	34	87	7	1	1	0	-10	-11	0	0	-1	131	-22	153
1920	5	381	839	20	6	3	-1	-27	-3	0	0	0	1254	-31	1285
1921	6	389	583	5	10	1	-1	-8	-4	0	0	0	994	-13	1007
1922	15	696	739	10	21	0	0	-15	-95	0	-1	0	1481	-111	1592
1923	1	1897	91	8	3	1	-1	-46	-1	0	0	0	2001	-48	2049
1924	1	104	1001	3	0	1	-10	-11	-130	-4	-1	0	1110	-156	1266
1925	8	1456	48	2	9	1	0	-31	-28	0	0	0	1524	-59	1583
1926	17	213	290	24	0	0	0	-1	-5	0	0	0	544	-6	550
1927	5	450	1031	11	0	0	0	-4	-1	0	0	0	1497	-5	1502
1928	1	147	158	1	1	0	-50	-143	-341	-15	-2	0	308	-551	859
1929	2	34	4	0	0	0	0	-9	-7	0	0	0	40	-16	56
1930	1	5	7	0	0	0	0	-62	-15	0	0	0	13	-77	90
1931	0	0	1	0	0	0	-17	-331	-111	0	-1	0	1	-460	461
1932	0	21	1	0	0	0	-1	-13	0	-1	0	0	22	-15	37
1933	4	48	10	0	0	0	-1	-1	-16	0	0	0	62	-18	80
1934	0	3	0	0	0	0	0	-180	-5	-2	-1	0	3	-188	191
1935	0	1	2	0	0	0	0	-18	-76	-2	0	0	3	-96	99
1936	0	2	0	0	0	0	-5	-283	-80	-7	0	0	2	-375	377
1937	0	0	20	0	0	0	-5	-370	-83	0	-1	0	20	-459	479
1938	0	271	0	0	0	0	-13	-225	-72	-3	-1	0	271	-314	585
1939	2	2	0	0	0	0	-32	-49	-33	0	-2	0	4	-116	120
1940	0	1	0	0	0	0	0	-3	-2	-6	0	0	1	-11	12
1941	0	0	0	0	0	0	0	0	-3	0	0	0	0	-3	3
1942	0	0	0	0	0	0	0	-37	-9	0	0	0	0	-46	46
1943	0	0	0	0	0	0	-15	-139	-168	-5	-2	0	0	-329	329
1944	0	0	21	11	0	0	-1	-628	-818	0	0	0	32	-1447	1479
1945	0	18	152	5	0	5	-2	-354	-67	-1	0	0	180	-424	604
1946	8	94	2031	4	15	1	-76	-1006	-94	0	0	0	2153	-1176	3329
1947	0	735	1	5	0	0	-3	-108	-15	0	-1	0	741	-127	868
1948	50	428	1851	4	6	1	-3	-284	-198	-9	-1	0	2340	-495	2835
1949	5	1506	233	12	5	5	-44	-1657	-2863	-46	-34	-4	1766	-4648	6414
1950	132	369	431	45	29	6	-7	-123	-128	-4	-1	0	1012	-263	1275
1951	6	1037	1996	78	4	1	-7	-60	-128	-6	0	0	3122	-201	3323
1952	8	1083	120	5	0	0	0	-2	-1	0	0	0	1216	-3	1219
1953	29	26	10	0	0	0	0	-11	-18	0	0	0	65	-29	94
1954	0	4	0	0	0	1	0	-46	-12	-4	0	0	5	-62	67
1955	0	11	6	0	20	0	0	-9	-13	0	0	0	37	-22	59
1956	0	2	2	22	0	0	0	-1	0	0	0	0	26	-1	27
1957	0	16	968	0	0	0	0	-1	-1	-1	0	0	984	-3	987
1958	0	229	1	2	0	1	0	-46	-103	-3	0	0	233	-152	385
1959	39	237	933	4	2	0	0	-31	-29	0	0	0	1215	-60	1275
1960	4	41	41	0	0	1	-20	-187	-32	0	0	0	87	-239	326
1961	7	309	153	0	1	0	-2	-10	-1	0	0	0	470	-13	483
1962	2	63	13	0	0	0	-1	0	-2	0	0	0	78	-3	81
1963	2	83	21	1	0	0	0	-27	-11	0	-1	0	107	-39	146
1964	0	4	52	0	0	1	0	-6	-8	0	0	0	57	-14	71
1965	1	216	22	4	1	0	0	-7	-11	-1	0	0	244	-19	263
1966	7	11	40	1	0	0	-1	-3	-2	0	0	0	59	-6	65
1967	0	135	23	1	0	1	0	-12	-2	0	0	0	160	-14	174
1968	5	87	1119	2	3	0	0	0	0	0	0	0	1216	0	1216
1969	1	232	19	5	0	0	0	-6	0	0	0	0	257	-6	263
1970	3	8	58	0	0	0	-1	-10	-31	0	0	0	69	-42	111
1971	4	592	35	0	0	1	0	-6	-2	-3	0	0	632	-11	643
1972	6	53	4	2	6	0	0	-6	-48	0	-1	0	71	-55	126
1973	3	2	58	4	1	0	0	-184	-21	-1	-1	-1	68	-208	276
1974	0	17	79	1	0	0	0	0	0	0	0	0	97	0	97
1975	3	142	47	1	0	0	0	-1	-17	0	0	0	193	-18	211
1976	0	17	4	0	0	0	-24	-351	-296	-2	-6	0	21	-679	700
1977	1	19	24	1	0	0	-1	-37	-2	-3	0	0	45	-43	88
1978	0	0	2	1	0	0	0	-4	-31	-2	0	0	3	-37	40
1979	0	7	0	0	0	0	-5	-182	-89	-1	-8	0	7	-285	292
1980	0	0	0	0	0	0	-2	-376	-16	-1	-1	0	0	-396	396
1981	0	4	13	0	0	0	0	-7	-3	0	0	-1	17	-11	28
1982	0	21	3	0	0	0	0	-13	-11	0	0	0	24	-24	48
1983	0	0	3	0	0	7	0	0	-1	0	0	0	10	-1	11
1984	0	14	1	0	3	0	0	-9	0	0	0	0	18	-9	27
1985	0	2	1	8	8	0	0	0	-1	0	0	0	19	-1	20
1986	0	4	275	29	0	0	0	-7	-1	0	0	0	308	-8	316
1987	0	431	2176	1	1	0	-1	-3	-3	-1	0	0	2609	-8	2617
1988	3	1807	29	0	0	0	0	0	-6	0	0	0	1839	-6	1845
1989	17	47	10	3	2	1	0	-2	-1	0	0	0	80	-3	83
1990	1	142	237	3	7	0	0	0	-4	0	0	0	390	-4	394
1991	4	52	102	8	1	0	0	0	0	0	0	0	167	0	167
1992	2	43	264	5	0	0	0	-2	0	0	0	0	314	-2	316
1993	1	216	87	0	0	0	-1	-1	-2	0	0	0	304	-4	308
1994	9	289	361	5	2	0	0	0	0	0	0	0	666	0	666
1995	10	210	488	10	3	0	0	0	-1	0	0	0	721	-1	722
1996	5	357	485	6	7	2	0	-2	-2	-1	0	0	862	-5	867
1997	11	338	139	8	4	1	0	-1	0	0	0	0	501	-1	502
1998	12	260	508	43	25	1	0	0	0	0	0	0	849	0	849
1999	9	135	516	13	6	6	-1	-4	-9	0	0	0	685	-14	699
[truncated: 1,064 more rows]

## Sheet: S3C gRNA-gamma
position	20	21	22	23	24	25	20_rev	21_rev	22_rev	23_rev	24_rev	25_rev	fwd_total	rev_total	total
1	50	112	2	102	17	7	-4	-20	-1	0	0	0	290	-25	315
2	2	1	2	0	0	0	0	0	0	0	0	0	5	0	5
3	0	5	0	1	0	0	-2	-1	-1	0	0	0	6	-4	10
4	0	0	0	1	0	0	0	0	0	0	0	0	1	0	1
5	0	0	0	1	2	0	0	0	-8	-2	0	0	3	-10	13
6	0	0	0	0	0	0	-3	0	-1	0	0	0	0	-4	4
7	0	0	0	0	2	0	0	0	-1	0	0	0	2	-1	3
8	0	0	4	2	0	0	0	-1	-1	0	0	0	6	-2	8
9	0	0	9	0	0	0	0	0	-1	0	0	0	9	-1	10
10	0	11	11	1	9	1	0	0	0	0	0	0	33	0	33
11	1	1	3	1	21	0	0	0	0	0	0	0	27	0	27
12	0	0	12	7	1	1	0	0	0	0	0	0	21	0	21
13	0	35	20	1	1	0	0	0	0	0	0	0	57	0	57
14	0	3	11	2	0	0	0	0	0	0	0	0	16	0	16
15	0	0	6	0	0	0	0	0	-1	0	0	0	6	-1	7
16	2	23	0	0	0	0	0	0	-1	0	0	0	25	-1	26
17	2	4	35	1	3	1	-1	-2	-3	0	-1	0	46	-7	53
18	0	2	5	0	0	1	0	-7	-8	0	0	0	8	-15	23
19	1	12	24	4	8	2	0	-7	-28	0	-1	0	51	-36	87
20	2	15	46	7	2	0	0	-7	-5	-1	0	0	72	-13	85
21	6	146	430	10	0	0	0	-2	-1	0	-1	0	592	-4	596
22	8	344	101	2	0	0	-1	-6	-29	-12	-1	0	455	-49	504
23	12	124	84	0	6	0	0	0	-5	-2	-2	0	226	-9	235
24	33	93	352	301	5	2	0	0	0	0	0	0	786	0	786
25	37	20	524	14	8	1	0	0	-1	0	0	0	604	-1	605
26	0	19	20	4	0	0	0	-3	-2	-1	0	0	43	-6	49
27	0	33	211	0	0	0	0	-2	-2	0	0	0	244	-4	248
28	4	59	17	1	0	0	-1	-11	-11	0	0	-1	81	-24	105
29	0	0	1	0	0	0	0	-1	-8	0	0	0	1	-9	10
30	0	6	1	5	0	0	0	-1	-1	0	0	0	12	-2	14
31	3	3	10	6	0	0	-1	0	0	0	0	0	22	-1	23
32	0	5	65	1	0	0	0	0	0	0	0	0	71	0	71
33	1	30	5	0	0	0	0	0	0	0	0	0	36	0	36
34	4	0	0	0	0	0	0	0	-1	0	0	0	4	-1	5
35	0	0	0	0	0	0	0	0	-1	0	0	0	0	-1	1
36	0	0	0	0	0	0	0	-1	0	0	-1	-1	0	-3	3
37	0	0	0	0	0	0	0	-1	-2	-1	-1	0	0	-5	5
38	0	0	0	0	0	0	0	-1	-5	0	0	0	0	-6	6
39	0	0	0	0	0	0	-9	-241	-92	-4	0	-6	0	-352	352
40	0	0	0	0	0	0	-1	-28	-27	-5	-2	0	0	-63	63
41	0	0	0	2	0	0	-1	-31	-39	-4	0	0	2	-75	77
42	0	2	3	0	0	0	-1	-6	-8	-1	0	0	5	-16	21
43	0	3	2	0	0	0	0	-30	-30	0	0	0	5	-60	65
44	0	0	0	0	0	0	-37	-815	-418	-7	-2	-1	0	-1280	1280
45	0	0	1	0	0	0	-8	-73	-121	-20	0	0	1	-222	223
46	0	1	0	0	0	0	-22	-19	-71	-20	-1	0	1	-133	134
47	0	0	0	0	0	0	-1	-11	-26	-3	0	0	0	-41	41
48	0	0	2	0	0	0	-1	-32	-94	-3	0	0	2	-130	132
49	0	1	0	1	0	0	-2	-9	-6	-1	0	0	2	-18	20
50	0	0	7	0	0	0	-2	-57	-34	-1	-4	-1	7	-99	106
51	0	3	0	0	0	0	-5	-59	-65	-10	-7	0	3	-146	149
52	0	1	1	0	0	0	-2	-1	-6	0	0	0	2	-9	11
53	2	0	10	0	1	0	-1	-24	-9	0	0	0	13	-34	47
54	0	7	4	2	0	4	-21	-33	-26	-3	0	0	17	-83	100
55	0	1	3	0	0	0	-14	-14	-10	0	-1	0	4	-39	43
56	1	52	3	1	1	0	0	-40	-17	0	0	0	58	-57	115
57	1	1	1	0	0	0	-2	0	-1	0	0	0	3	-3	6
58	0	0	2	0	0	0	0	-1	-4	-1	0	0	2	-6	8
59	0	0	0	0	0	0	-1	-3	-1	0	0	0	0	-5	5
60	2	0	0	0	0	0	0	-2	-2	0	0	0	2	-4	6
61	0	0	0	0	0	0	0	-8	-5	-1	0	0	0	-14	14
62	0	0	0	0	0	0	0	-1	0	0	0	0	0	-1	1
63	0	0	0	0	0	0	-6	-66	-28	0	0	0	0	-100	100
64	0	0	0	0	0	0	-12	-176	-336	-1	0	0	0	-525	525
65	0	0	2	0	0	0	0	-64	-152	-2	0	0	2	-218	220
66	1	6	70	0	0	0	0	-2	-25	0	0	0	77	-27	104
67	0	22	0	0	0	0	-9	-179	-209	0	0	0	22	-397	419
68	0	2	0	0	0	0	-3	-65	-94	-2	0	0	2	-164	166
69	0	0	5	0	1	0	0	-1	-12	0	0	0	6	-13	19
70	0	1	1	0	1	1	0	-22	-30	0	0	0	4	-52	56
71	0	0	60	15	0	0	0	-1	0	0	0	0	75	-1	76
72	0	40	176	9	0	0	0	-1	0	0	0	0	225	-1	226
73	1	7	25	0	0	0	0	-1	0	0	0	0	33	-1	34
74	2	10	0	0	0	0	0	-8	-5	-1	0	0	12	-14	26
75	2	6	11	0	0	0	0	0	-8	0	0	0	19	-8	27
76	0	41	8	2	1	0	0	-1	0	0	0	0	52	-1	53
77	0	27	2	1	0	0	0	0	0	0	0	0	30	0	30
78	2	12	4	0	0	0	0	0	0	0	0	0	18	0	18
79	1	7	0	0	0	0	0	0	0	0	0	0	8	0	8
80	1	0	0	0	0	0	0	0	-4	0	0	0	1	-4	5
81	0	0	3	1	0	0	0	-2	0	0	0	0	4	-2	6
82	0	0	5	0	0	0	-1	-1	-1	0	0	0	5	-3	8
83	0	8	14	0	0	0	0	-1	-1	0	0	0	22	-2	24
84	0	1	1	0	0	0	0	0	0	0	0	0	2	0	2
85	0	0	0	0	0	0	0	0	0	0	0	0	0	0	0
86	0	1	1	0	0	0	0	-4	0	0	0	0	2	-4	6
87	0	2	3	0	0	0	0	0	-3	0	0	0	5	-3	8
88	2	3	1	1	0	1	0	-1	0	0	0	0	8	-1	9
89	0	1	1	0	0	0	0	0	0	0	0	0	2	0	2
90	0	0	0	0	0	0	0	-1	-1	-1	0	0	0	-3	3
91	0	0	0	0	0	0	-1	-1	-7	0	0	0	0	-9	9
92	0	11	3	0	0	0	0	-7	-1	0	0	0	14	-8	22
93	0	1	0	0	0	0	0	0	0	0	0	0	1	0	1
94	0	0	0	0	0	0	0	0	0	0	0	0	0	0	0
95	0	0	0	0	0	0	0	-1	0	0	0	0	0	-1	1
96	0	0	0	0	0	0	-1	-3	-2	0	0	0	0	-6	6
97	0	2	0	0	0	0	0	0	0	0	0	0	2	0	2
98	0	0	1	0	1	0	0	0	0	0	0	0	2	0	2
99	0	1	6	0	0	0	0	0	0	0	0	0	7	0	7
100	0	0	0	0	0	0	0	0	0	0	0	0	0	0	0
101	0	0	0	0	0	0	0	0	-2	0	0	0	0	-2	2
102	0	0	3	0	0	0	0	-29	-3	0	0	0	3	-32	35
103	0	0	4	1	0	0	0	-1	0	0	0	0	5	-1	6
104	0	4	0	0	0	0	0	-1	0	0	0	0	4	-1	5
105	0	0	1	0	0	0	0	0	-2	0	0	0	1	-2	3
106	0	1	0	0	0	0	0	-35	-1	-2	0	0	1	-38	39
107	0	1	0	0	0	0	-3	-3	-79	-2	0	0	1	-87	88
108	0	0	0	0	0	0	0	-195	-1077	-17	-5	0	0	-1294	1294
109	0	5	2	1	0	0	0	-219	-193	-3	-1	0	8	-416	424
110	0	2	6	0	0	0	-2	-4	-10	-2	-1	-1	8	-20	28
111	1	16	266	1	0	0	0	-11	-152	0	-1	0	284	-164	448
112	0	6	3	0	0	0	-10	-66	-232	-43	-4	0	9	-355	364
113	33	12	109	2	1	0	0	-9	-79	-6	0	-1	157	-95	252
114	1	2	8	1	0	0	-1	-31	-39	0	-1	0	12	-72	84
115	0	5	9	0	0	0	-2	-33	-159	-6	-2	-1	14	-203	217
116	1	2	3	1	0	0	0	-55	-94	-3	0	0	7	-152	159
117	0	0	5	0	0	0	0	-8	-2	-1	0	0	5	-11	16
118	3	61	18	0	2	0	0	-4	-5	-1	-1	0	84	-11	95
119	4	4	1	12	0	0	-4	-6	-12	-1	0	0	21	-23	44
120	1	1	19	25	0	0	-3	-9	-6	0	0	0	46	-18	64
121	0	17	51	1	0	1	-4	-43	-18	-5	0	0	70	-70	140
122	2	33	1	0	7	6	0	-4	-9	0	0	0	49	-13	62
123	0	3	4	3	8	3	0	-8	-67	0	0	0	21	-75	96
124	0	0	76	27	2	0	0	-2	0	0	0	0	105	-2	107
125	0	19	1113	19	0	0	0	0	0	0	0	0	1151	0	1151
126	4	996	62	0	0	0	-1	-1	-4	0	0	0	1062	-6	1068
127	23	216	7	0	0	0	0	0	0	0	0	0	246	0	246
128	2	20	22	0	1	2	0	0	0	0	0	0	47	0	47
129	1	12	0	0	0	0	0	-1	-1	0	0	0	13	-2	15
130	0	0	27	1	0	0	0	-1	-7	0	0	0	28	-8	36
131	0	0	1	0	0	0	0	-3	-1	0	0	0	1	-4	5
132	0	0	0	0	0	0	0	-1	0	0	0	0	0	-1	1
133	0	0	2	0	0	0	0	-14	-8	0	0	0	2	-22	24
134	0	0	0	0	0	0	0	0	-10	0	0	0	0	-10	10
135	0	10	4	0	0	0	0	0	-1	0	0	0	14	-1	15
136	0	2	1	0	0	0	0	0	-1	0	0	0	3	-1	4
137	0	5	7	0	0	0	0	0	0	0	0	0	12	0	12
138	0	8	0	0	0	0	0	0	0	0	0	0	8	0	8
139	1	0	0	0	0	0	0	-1	-1	0	0	0	1	-2	3
140	0	0	2	0	0	0	-1	-1	-5	0	0	0	2	-7	9
141	0	0	0	0	0	0	0	-5	-1	-1	0	0	0	-7	7
142	0	2	8	1	0	0	-2	-2	-18	0	0	0	11	-22	33
143	0	8	10	0	0	0	-1	-30	-21	-2	-1	0	18	-55	73
144	0	17	1	0	1	0	0	-26	-63	-9	0	0	19	-98	117
145	0	12	3	2	0	0	-1	-25	-20	0	0	0	17	-46	63
146	0	9	15	1	0	0	0	-9	0	0	0	0	25	-9	34
147	0	33	22	0	0	0	0	0	-1	0	0	0	55	-1	56
148	6	21	1	1	0	0	0	-77	-10	0	0	0	29	-87	116
149	0	1	6	0	1	0	0	-1	0	0	0	0	8	-1	9
150	0	10	4	0	0	0	0	0	-4	0	0	0	14	-4	18
151	2	23	7	0	0	0	0	0	0	0	0	0	32	0	32
152	0	3	629	0	0	0	0	0	-1	0	0	0	632	-1	633
153	0	66	0	0	0	0	0	0	-6	0	0	0	66	-6	72
154	9	12	6	2	1	0	0	0	-1	0	0	0	30	-1	31
155	0	1	50	0	0	0	0	-2	0	0	0	0	51	-2	53
156	1	5	15	1	0	0	-6	-15	-117	-5	-2	0	22	-145	167
157	0	2	5	0	0	0	0	-24	-9	-1	0	0	7	-34	41
158	0	81	62	1	1	0	-13	-131	-220	-1	-1	0	145	-366	511
159	15	26	96	1	0	0	0	-5	0	0	0	0	138	-5	143
160	0	18	14	2	2	0	0	0	0	0	0	0	36	0	36
161	1	18	1	0	0	0	-1	0	0	0	0	0	20	-1	21
162	1	30	52	0	1	0	0	0	0	0	0	0	84	0	84
163	0	73	2	0	0	0	0	-1	-1	0	0	0	75	-2	77
164	9	13	6	0	0	0	0	0	0	0	0	0	28	0	28
165	0	0	2	0	0	0	0	0	0	0	0	0	2	0	2
166	0	0	1	1	0	0	0	0	-4	0	0	0	2	-4	6
167	0	3	9	0	0	0	0	-13	-21	0	0	0	12	-34	46
168	0	4	2	0	0	0	0	-7	-8	0	0	0	6	-15	21
169	6	128	92	6	0	0	0	-1	0	0	0	0	232	-1	233
170	4	35	320	2	0	0	0	-10	-1	0	0	0	361	-11	372
171	0	59	1	0	0	1	-1	-2	0	0	0	0	61	-3	64
172	0	55	15	3	1	0	0	-8	-6	0	0	0	74	-14	88
173	1	14	84	6	0	0	0	0	0	0	0	0	105	0	105
174	0	18	26	1	0	0	0	-1	0	0	0	0	45	-1	46
175	2	46	6	0	1	0	0	0	-4	0	0	0	55	-4	59
176	1	11	3	6	1	0	0	-3	0	0	0	0	22	-3	25
177	0	0	50	0	0	1	-1	-1	-2	0	-1	0	51	-5	56
178	1	17	16	0	0	0	-2	-19	-1	0	0	0	34	-22	56
179	2	0	1	0	0	0	-9	-1	-4	0	0	0	3	-14	17
180	0	8	2	1	0	0	-1	-62	-5	0	0	0	11	-68	79
181	0	3	1	0	0	0	0	0	-1	0	0	0	4	-1	5
182	0	6	3	0	0	0	0	0	0	0	0	0	9	0	9
183	0	0	0	0	0	0	0	0	0	0	0	0	0	0	0
184	0	4	29	0	0	1	0	0	-1	0	0	0	34	-1	35
185	1	32	2	3	4	0	0	-3	0	0	0	0	42	-3	45
186	1	34	30	1	0	0	0	-2	0	0	0	0	66	-2	68
187	1	57	72	0	0	0	0	0	-3	0	0	0	130	-3	133
188	5	42	11	0	0	0	0	-1	-1	0	0	0	58	-2	60
189	1	19	4	0	0	0	0	0	-26	-1	-1	0	24	-28	52
190	3	7	5	0	0	0	0	-4	-14	0	0	0	15	-18	33
191	1	4	104	2	0	0	0	-39	-19	0	0	0	111	-58	169
192	0	1	4	0	0	0	-4	-58	-146	-17	-1	0	5	-226	231
193	0	6	10	1	0	0	0	-5	-12	-2	0	0	17	-19	36
194	0	1	67	4	0	0	0	-2	-1	0	0	0	72	-3	75
195	0	79	20	1	6	2	0	-4	-1	0	0	0	108	-5	113
196	2	51	18	12	0	1	0	0	0	0	0	0	84	0	84
197	0	8	1488	3	1	0	0	0	-7	0	0	0	1500	-7	1507
198	0	213	145	0	0	0	0	-5	-5	0	0	0	358	-10	368
199	12	97	16	4	0	0	0	-1	0	0	0	0	129	-1	130
200	0	1	5	0	0	0	0	0	-2	0	0	0	6	-2	8
201	0	2	0	0	0	0	0	-42	-50	-1	0	0	2	-93	95
202	0	0	0	0	0	1	0	0	-9	0	0	0	1	-9	10
203	0	0	0	1	0	1	-7	-93	-66	-6	0	0	2	-172	174
204	0	0	8	10	0	2	0	-1	0	0	0	0	20	-1	21
205	0	9	52	2	2	0	-4	-2	-9	0	-1	0	65	-16	81
206	0	35	54	16	2	2	0	0	0	0	0	0	109	0	109
207	1	24	77	5	3	1	0	0	0	0	0	0	111	0	111
208	3	218	75	28	7	1	0	0	0	0	0	0	332	0	332
209	13	50	73	8	6	0	0	-1	0	0	0	0	150	-1	151
210	5	55	29	2	1	0	0	-1	0	0	0	0	92	-1	93
211	2	64	87	0	0	0	0	0	-2	0	0	0	153	-2	155
212	2	93	23	0	0	0	0	0	-1	0	0	0	118	-1	119
213	0	28	2	0	0	0	0	0	-1	0	0	0	30	-1	31
214	0	5	12	0	0	0	0	-1	0	0	0	0	17	-1	18
215	0	13	4	0	0	1	0	0	0	0	0	0	18	0	18
216	0	5	1	0	0	0	0	0	0	0	0	0	6	0	6
217	0	0	0	0	0	0	0	-1	-1	0	0	0	0	-2	2
218	0	0	0	0	0	0	0	-4	-3	0	0	0	0	-7	7
219	0	1	0	0	0	0	0	0	-1	0	-1	0	1	-2	3
220	0	0	2	0	1	1	0	0	-1	0	0	0	4	-1	5
221	0	1	3	12	0	0	0	0	-2	0	0	0	16	-2	18
222	0	0	1	0	0	0	0	0	0	0	0	0	1	0	1
223	0	0	0	0	0	0	-1	0	0	0	0	0	0	-1	1
224	0	0	0	0	0	0	0	0	0	0	0	0	0	0	0
225	0	0	0	0	0	0	0	0	0	0	0	0	0	0	0
226	0	0	2	0	0	0	0	0	0	0	0	0	2	0	2
227	0	0	0	0	0	0	0	0	0	0	0	0	0	0	0
228	0	0	0	0	0	0	0	0	0	0	0	0	0	0	0
229	0	0	0	0	1	0	0	0	0	0	0	0	1	0	1
230	0	0	0	1	0	0	0	0	0	0	0	0	1	0	1
231	0	0	5	3	3	0	0	-4	0	0	-1	0	11	-5	16
232	0	8	162	10	0	0	-1	0	-18	0	0	0	180	-19	199
233	0	4	16	0	1	0	0	-20	0	0	0	0	21	-20	41
234	0	8	7	0	0	0	0	-1	-9	0	0	0	15	-10	25
235	0	9	6	1	0	0	0	0	-3	0	0	0	16	-3	19
236	1	11	95	2	0	0	0	0	-1	0	0	0	109	-1	110
237	0	21	21	1	0	0	-1	-10	-7	-1	0	0	43	-19	62
238	2	5	26	0	0	0	-1	-36	-62	0	-4	0	33	-103	136
239	1	44	1	1	0	0	0	-18	-5	-3	0	0	47	-26	73
240	1	4	514	0	0	0	0	-1	-1	0	0	0	519	-2	521
241	1	223	46	2	0	0	0	-9	-8	-1	0	0	272	-18	290
242	7	8	12	1	6	0	-2	-9	-33	0	-1	0	34	-45	79
243	1	18	6	9	0	0	0	-1	-2	0	0	0	34	-3	37
244	0	19	1048	2	0	0	0	-12	-7	0	0	0	1069	-19	1088
245	1	192	28	0	0	0	0	0	-2	0	0	0	221	-2	223
246	7	69	48	0	1	0	0	0	0	0	0	0	125	0	125
247	0	0	0	0	0	0	0	-8	-2	0	0	0	0	-10	10
248	0	0	1	0	0	0	-5	-38	-51	-1	0	0	1	-95	96
249	0	1	0	0	0	0	0	-4	-16	0	0	0	1	-20	21
250	0	2	26	1	1	0	0	-1	0	0	0	0	30	-1	31
251	0	3	42	0	0	0	-1	0	0	0	0	0	45	-1	46
252	0	83	12	0	0	0	0	-1	-2	0	0	0	95	-3	98
253	1	1	0	0	0	0	0	-1	0	0	0	0	2	-1	3
254	4	1	1	3	2	0	0	-10	-3	0	0	0	11	-13	24
255	0	0	3	5	0	0	0	0	0	0	0	0	8	0	8
256	0	3	9	0	0	0	0	-1	0	0	0	0	12	-1	13
257	1	0	0	0	0	0	0	0	-1	0	0	0	1	-1	2
258	0	2	4	0	0	0	0	0	0	0	0	0	6	0	6
259	0	0	0	0	0	0	0	0	0	0	0	0	0	0	0
260	0	0	0	0	0	0	0	0	0	0	0	0	0	0	0
261	0	0	0	0	0	0	0	0	-3	0	0	0	0	-3	3
262	0	0	0	0	11	0	0	-4	-1	0	0	0	11	-5	16
263	0	4	5	7	0	0	0	-10	-5	0	0	0	16	-15	31
264	0	61	2425	2	1	0	-1	-3	0	0	0	0	2489	-4	2493
265	7	332	0	0	0	0	0	0	-18	0	0	0	339	-18	357
266	25	32	20	0	0	0	0	0	0	0	0	0	77	0	77
267	0	15	12	0	0	0	0	-1	-5	0	0	0	27	-6	33
268	1	1	0	0	0	0	0	0	-1	0	0	0	2	-1	3
269	1	1	0	0	0	0	0	0	0	0	-1	0	2	-1	3
270	0	0	0	0	2	1	0	0	-5	-1	0	0	3	-6	9
271	0	2	26	1	7	0	0	0	-27	0	-1	0	36	-28	64
272	1	5	28	12	2	0	0	-12	-1	0	0	0	48	-13	61
273	1	32	203	8	0	1	0	-2	0	0	0	0	245	-2	247
274	1	125	26	0	1	5	0	-4	0	0	0	0	158	-4	162
275	2	19	10	1	16	0	0	0	-9	0	0	0	48	-9	57
276	4	7	8	4	0	0	0	-6	-1	0	0	0	23	-7	30
277	0	67	1236	2	0	0	0	-5	-5	-13	0	0	1305	-23	1328
278	9	807	52	1	1	0	-1	-7	-224	0	0	0	870	-232	1102
279	58	45	53	3	1	0	-2	-93	0	-3	0	0	160	-98	258
280	2	67	84	3	1	0	-4	-2	-38	0	0	0	157	-44	201
281	3	84	19	0	1	1	0	-7	0	0	0	0	108	-7	115
282	0	1	1	2	0	0	0	-1	-4	0	-1	0	4	-6	10
283	1	2	48	0	0	0	0	-51	-142	-3	0	0	51	-196	247
284	0	31	4	0	0	0	-1	-6	-6	0	0	0	35	-13	48
285	10	133	77	2	3	1	0	-1	0	0	0	0	226	-1	227
286	3	15	23	2	4	2	0	0	-5	0	0	0	49	-5	54
287	1	40	350	1	1	2	0	-155	-14	0	-1	0	395	-170	565
288	0	8	5	0	0	0	0	-1	-4	0	0	0	13	-5	18
289	0	2	1	0	0	0	-1	-6	-17	0	0	0	3	-24	27
290	0	1	0	0	0	0	0	-1	0	0	0	0	1	-1	2
291	0	1	0	0	0	0	-1	0	0	-1	0	0	1	-2	3
292	0	8	1	0	0	0	0	0	-7	0	0	0	9	-7	16
293	1	0	1	0	0	0	0	0	0	0	0	0	2	0	2
294	0	0	4	0	0	0	0	-1	-1	0	0	0	4	-2	6
295	0	0	0	0	0	0	0	0	0	0	0	0	0	0	0
296	0	0	0	0	0	0	0	-2	-18	0	0	0	0	-20	20
297	0	0	2	0	0	0	0	-3	-1	0	0	0	2	-4	6
298	0	10	45	0	0	0	-3	-1	0	0	0	0	55	-4	59
299	0	39	5	0	0	0	0	-3	-2	0	0	0	44	-5	49
300	9	27	20	3	0	0	0	-7	0	0	0	0	59	-7	66
301	1	29	24	0	0	0	0	-1	-1	0	0	0	54	-2	56
302	12	296	12	1	0	0	0	-5	-1	0	0	0	321	-6	327
303	0	0	0	0	0	0	-1	-62	-177	-3	-2	-1	0	-246	246
304	0	0	0	0	0	0	0	-7	-3	-1	-1	0	0	-12	12
305	0	1	5	0	0	0	0	-14	-18	-2	0	0	6	-34	40
306	0	6	8	0	0	0	-3	-16	-48	0	0	0	14	-67	81
307	0	6	22	1	0	0	0	-9	-20	0	0	0	29	-29	58
308	0	7	9	0	0	0	0	-3	-5	0	0	0	16	-8	24
309	0	1	0	0	0	0	0	-153	-149	0	0	0	1	-302	303
310	0	1	194	0	1	0	0	-20	-22	-1	0	0	196	-43	239
311	0	185	4	1	0	0	-1	-3	-2	0	0	0	190	-6	196
312	4	2	83	1	0	0	0	-8	0	0	0	0	90	-8	98
313	0	84	98	0	13	0	-3	-9	-18	0	-1	-1	195	-32	227
314	3	76	1	3	0	0	0	-3	-5	-4	-1	0	83	-13	96
315	4	6	191	0	0	0	0	-1	-7	-1	0	0	201	-9	210
316	0	79	3	0	0	0	0	-93	-425	-12	-2	-1	82	-533	615
317	4	2	1	0	0	0	0	-94	-18	0	0	0	7	-112	119
318	0	0	9	0	0	0	-52	-165	-16	0	0	0	9	-233	242
319	0	2	0	0	0	0	-6	-47	-2	0	0	0	2	-55	57
320	1	8	0	0	0	0	-2	-4	-41	0	0	0	9	-47	56
321	1	10	1	0	0	0	-3	-76	-39	-5	0	0	12	-123	135
322	1	4	13	4	2	0	0	-1	-9	0	0	0	24	-10	34
323	0	29	88	7	4	1	0	-5	-6	-1	0	0	129	-12	141
324	0	8	43	3	1	0	-4	-9	-18	0	0	0	55	-31	86
325	0	10	14	0	0	0	-1	-40	-50	-2	0	0	24	-93	117
326	0	11	9	0	0	0	-12	-387	-696	-10	-2	0	20	-1107	1127
327	0	8	53	1	0	0	-1	-22	-49	0	0	0	62	-72	134
328	0	45	43	0	0	0	0	-8	-24	-1	0	0	88	-33	121
329	2	7	4	0	0	1	0	0	-3	0	0	0	14	-3	17
330	2	8	20	11	1	1	-1	-9	-9	-3	0	0	43	-22	65
331	3	5	252	11	1	0	0	-22	-175	0	0	0	272	-197	469
332	0	118	138	5	0	0	-2	-59	-16	0	0	0	261	-77	338
333	2	85	319	2	0	0	-3	-71	-86	0	0	0	408	-160	568
334	2	79	34	0	0	0	0	0	0	0	0	0	115	0	115
335	3	12	1	0	0	0	-1	-20	-26	-1	0	0	16	-48	64
336	0	0	1	0	0	0	-1	-32	-1	-1	0	-1	1	-36	37
337	0	6	9	0	0	0	-4	-7	-50	-2	0	0	15	-63	78
338	0	12	7	0	0	0	0	0	-5	-1	0	0	19	-6	25
339	0	2	0	0	0	0	0	-2	-38	0	0	0	2	-40	42
340	2	2	12	3	0	0	-1	-11	-12	0	-1	0	19	-25	44
341	0	0	1	0	0	0	-3	-26	-8	0	0	0	1	-37	38
342	0	4	1	0	0	1	-1	-33	-61	-5	-1	0	6	-101	107
343	0	1	0	0	0	0	-1	-22	-66	-3	-1	0	1	-93	94
344	1	4	1	1	0	0	-3	-47	-93	-3	0	0	7	-146	153
345	0	0	26	0	0	0	-3	-27	-23	-1	0	0	26	-54	80
346	0	72	23	1	0	0	0	-22	-31	-2	0	0	96	-55	151
347	0	3	4	0	0	0	-13	-273	-309	-1	-2	0	7	-598	605
348	0	0	0	0	0	0	-2	-1074	-174	-3	0	0	0	-1253	1253
349	0	0	0	0	0	0	-44	-317	-475	-6	-1	0	0	-843	843
350	0	0	0	0	0	1	-1	-28	-3	0	0	0	1	-32	33
351	0	0	1	0	1	1	-7	-2	-27	-2	-1	0	3	-39	42
352	0	2	2	16	1	0	0	-9	-65	-4	-5	0	21	-83	104
353	0	18	1633	6	5	2	0	-69	-122	-11	-1	-1	1664	-204	1868
354	2	558	142	25	8	16	-2	-15	-42	0	0	0	751	-59	810
355	25	266	925	114	14	1	-1	-75	-196	0	-1	0	1345	-273	1618
356	9	171	570	26	4	3	-18	-467	-212	-1	0	0	783	-698	1481
357	8	915	2186	3	1	0	-1	-18	-4	0	0	0	3113	-23	3136
358	4	460	61	4	3	1	0	0	-8	0	0	0	533	-8	541
359	12	134	247	2	3	1	0	-25	-7	0	0	0	399	-32	431
360	0	32	92	3	5	0	0	-9	-5	0	0	0	132	-14	146
361	3	147	14	4	0	0	0	-3	-31	0	0	0	168	-34	202
362	13	46	22	0	0	0	0	-5	0	-1	0	0	81	-6	87
363	0	7	2	1	2	0	-2	-4	-28	0	0	0	12	-34	46
364	1	1	9	0	0	0	-1	-21	-48	0	0	0	11	-70	81
365	0	14	36	1	0	0	0	-1	-4	0	0	0	51	-5	56
366	0	16	23	0	0	0	0	-1	-7	0	0	0	39	-8	47
367	0	20	12	1	0	0	0	-1	-10	0	0	0	33	-11	44
368	0	16	36	0	0	0	0	-3	-1	0	0	0	52	-4	56
369	0	16	27	0	1	0	0	-1	0	0	0	0	44	-1	45
370	0	17	25	0	0	0	-1	-5	-14	0	0	0	42	-20	62
371	0	22	6	0	0	0	0	-8	-1	0	0	0	28	-9	37
372	1	1	7	0	0	0	0	-1	-1	0	0	0	9	-2	11
373	0	22	4	1	0	0	0	0	-1	0	0	0	27	-1	28
374	0	0	7	0	0	0	0	-1	0	0	0	0	7	-1	8
375	0	17	10	0	0	0	0	0	-3	0	0	0	27	-3	30
376	0	11	8	0	0	0	0	-2	0	0	0	0	19	-2	21
377	1	1	13	0	0	0	0	0	-1	0	0	0	15	-1	16
378	0	8	2	0	0	0	0	0	0	0	0	0	10	0	10
379	0	0	0	0	0	0	0	-1	-2	0	0	0	0	-3	3
380	1	0	1	0	0	0	0	-1	-1	0	0	0	2	-2	4
381	0	0	11	0	0	0	0	-1	-2	0	0	0	11	-3	14
382	0	13	0	0	0	0	0	-1	0	0	0	0	13	-1	14
383	0	0	0	0	0	0	0	0	0	0	0	0	0	0	0
384	0	0	0	0	0	0	0	-2	-4	0	0	0	0	-6	6
385	0	6	6	0	0	0	0	-3	-3	0	0	0	12	-6	18
386	0	6	4	0	0	0	0	0	0	0	0	0	10	0	10
387	1	3	3	0	0	0	0	-1	-3	0	0	0	7	-4	11
388	0	0	3	1	0	0	0	-1	0	0	0	0	4	-1	5
389	1	4	19	0	0	0	0	0	0	0	0	0	24	0	24
390	0	5	0	0	0	0	0	-1	-2	0	0	0	5	-3	8
391	0	0	0	0	0	0	0	-1	-1	0	0	0	0	-2	2
392	0	0	1	0	0	0	0	-5	-1	0	0	0	1	-6	7
393	0	0	0	0	1	0	0	-2	-12	0	0	0	1	-14	15
394	0	22	29	17	2	0	0	0	0	0	0	0	70	0	70
395	0	0	0	0	0	0	0	-1	0	0	0	0	0	-1	1
396	0	3	0	0	0	0	0	-1	0	0	0	0	3	-1	4
397	0	4	0	0	0	0	0	0	0	0	0	0	4	0	4
398	0	0	0	0	0	0	0	0	0	0	0	0	0	0	0
399	0	1	0	0	0	0	0	0	0	0	0	0	1	0	1
400	0	0	0	0	0	0	0	0	0	0	0	0	0	0	0
401	0	0	0	0	0	0	0	0	0	0	0	0	0	0	0
402	0	0	0	0	0	0	0	0	0	0	0	0	0	0	0
403	0	0	0	0	0	0	0	-5	0	-1	-1	0	0	-7	7
404	0	0	0	0	0	0	-1	-13	-22	0	-1	0	0	-37	37
405	0	0	0	0	0	0	0	-3	-12	0	0	0	0	-15	15
406	0	0	18	0	0	0	0	0	0	0	0	0	18	0	18
407	0	11	0	0	0	0	0	-9	-28	0	0	0	11	-37	48
408	0	0	0	0	0	0	0	-4	-5	-1	0	0	0	-10	10
409	1	7	7	0	0	0	-1	-25	-25	0	0	0	15	-51	66
410	0	0	2	0	0	0	0	-1	-2	0	0	0	2	-3	5
411	0	1	2	0	0	0	0	0	0	0	0	0	3	0	3
412	0	1	8	0	0	0	-1	-11	-9	-1	0	0	9	-22	31
413	0	24	5	0	0	0	0	-11	-5	0	0	0	29	-16	45
414	1	2	32	0	0	0	-1	-2	-7	0	0	0	35	-10	45
415	2	209	24	0	0	0	0	-2	-5	0	0	0	235	-7	242
416	1	3	0	2	0	0	0	0	-1	0	0	0	6	-1	7
417	0	0	6	0	0	0	0	0	-5	0	-1	0	6	-6	12
418	0	0	1	0	0	0	0	-2	-3	0	0	0	1	-5	6
419	1	0	5	1	1	0	0	-7	-64	0	0	0	8	-71	79
420	0	3	1	2	0	0	0	-19	-3	-1	0	0	6	-23	29
421	0	3	15	0	0	0	-13	-478	-895	-10	-2	0	18	-1398	1416
422	0	8	5	1	0	0	0	-10	-19	0	0	0	14	-29	43
423	0	1	2	0	0	0	0	0	0	0	0	0	3	0	3
424	0	14	17	0	0	0	-5	-279	-164	-5	0	0	31	-453	484
425	0	8	7	1	1	0	0	0	-1	0	0	0	17	-1	18
426	0	8	17	0	0	0	0	-1	0	0	0	0	25	-1	26
427	1	6	10	1	0	0	0	-1	0	0	0	0	18	-1	19
428	1	52	11	0	0	0	0	-2	-4	0	0	0	64	-6	70
429	1	2	3	0	1	0	0	-4	-5	0	0	0	7	-9	16
430	0	1	0	0	0	0	0	-16	-7	0	0	0	1	-23	24
431	0	0	4	1	0	0	0	-4	-3	0	0	0	5	-7	12
432	0	4	8	0	0	0	0	0	-1	0	0	0	12	-1	13
433	0	3	10	0	0	0	0	-2	-12	-1	0	0	13	-15	28
434	1	31	42	0	0	1	0	-6	-2	0	0	0	75	-8	83
435	0	60	136	2	0	0	-1	-3	-2	0	0	0	198	-6	204
436	4	144	47	3	0	0	0	0	-1	0	0	0	198	-1	199
437	3	113	143	2	0	1	0	-2	-6	0	0	0	262	-8	270
438	4	51	19	1	2	1	0	0	0	0	0	0	78	0	78
439	0	1	1	0	0	0	0	0	-1	0	0	0	2	-1	3
440	0	0	0	0	1	0	0	-5	-3	0	0	0	1	-8	9
441	1	2	75	4	0	1	-1	-4	-1	-1	0	0	83	-7	90
442	0	28	151	1	0	0	0	-26	-45	-1	0	0	180	-72	252
443	0	94	0	1	0	0	0	-47	0	0	0	0	95	-47	142
444	49	123	169	0	0	0	-2	-7	0	-1	0	0	341	-10	351
445	2	306	4	0	0	0	0	-5	-1	0	-1	0	312	-7	319
446	8	9	4	0	0	0	0	-4	0	-4	-1	0	21	-9	30
447	0	13	10	0	0	0	0	-3	-506	-11	-5	0	23	-525	548
448	0	23	2	0	0	0	-2	-234	-110	-27	-3	0	25	-376	401
449	1	5	9	0	0	0	-18	-55	-507	-7	-6	0	15	-593	608
450	1	5	8	1	0	0	-2	-508	-317	-31	-6	0	15	-864	879
451	0	11	12	0	0	1	-24	-101	-440	0	0	0	24	-565	589
452	0	8	6	1	1	0	-5	-90	-17	-2	0	0	16	-114	130
453	0	5	63	0	0	0	-5	-71	-76	0	0	0	68	-152	220
454	0	28	10	0	1	0	-5	-48	-38	0	0	0	39	-91	130
455	5	36	42	3	0	0	-1	-83	-18	0	0	0	86	-102	188
456	4	22	53	1	0	0	-1	0	-2	-2	0	0	80	-5	85
457	1	155	26	0	2	0	0	0	-2	0	0	0	184	-2	186
458	1	14	11	0	0	0	0	-1	0	0	0	0	26	-1	27
459	0	3	35	0	0	0	0	-3	-1	0	0	0	38	-4	42
460	1	43	1	0	0	0	0	-9	-41	-7	0	0	45	-57	102
461	0	27	7	0	1	0	0	-3	-13	0	0	0	35	-16	51
462	3	0	103	4	0	0	-2	-47	-48	0	0	0	110	-97	207
463	0	28	18	2	0	1	-1	-21	-4	0	0	0	49	-26	75
464	4	20	86	3	1	0	-1	-9	-27	0	0	0	114	-37	151
465	1	53	17	6	0	0	-1	-51	-28	-5	0	0	77	-85	162
466	1	4	39	2	0	0	0	0	-1	0	0	0	46	-1	47
467	0	7	11	2	0	0	0	-18	-1	0	0	0	20	-19	39
468	0	2	0	0	0	0	0	0	0	0	0	-1	2	-1	3
469	0	26	8	0	0	0	-1	-11	-6	0	-3	-3	34	-24	58
470	0	6	0	0	0	0	0	0	0	0	-3	-1	6	-4	10
471	1	10	2	0	1	1	0	0	-22	-4	-2	0	15	-28	43
472	0	0	0	0	0	0	0	-4	-34	-4	-1	0	0	-43	43
473	0	0	1	0	0	0	0	-168	-158	-3	0	0	1	-329	330
474	0	0	1	1	0	0	-33	-407	-563	-8	0	0	2	-1011	1013
475	1	14	14	1	0	2	0	-103	-78	-1	-39	-1	32	-222	254
476	0	10	13	0	0	0	-1	-103	-10	-6	-5	0	23	-125	148
477	0	5	10	0	0	0	-8	-28	-551	-6	0	0	15	-593	608
478	0	15	3	0	0	0	-2	-981	-1249	-20	0	0	18	-2252	2270
479	1	12	24	0	0	0	-11	-454	-194	-9	-1	0	37	-669	706
480	0	23	26	2	0	1	-3	-73	-193	-16	0	0	52	-285	337
481	0	8	26	2	1	0	-19	-481	-1856	-13	-5	-1	37	-2375	2412
482	0	12	16	0	0	0	-8	-1148	-412	-29	-2	0	28	-1599	1627
483	0	21	32	0	0	0	-15	-461	-793	-13	0	0	53	-1282	1335
484	0	22	48	0	0	0	-7	-636	-677	-3	-4	-1	70	-1328	1398
485	2	88	7	0	0	0	-4	-123	-44	-2	0	0	97	-173	270
486	2	6	8	0	0	0	-32	-730	-579	-17	-3	0	16	-1361	1377
487	0	5	4	0	0	0	-3	-71	-576	-5	0	0	9	-655	664
488	0	61	4	3	0	0	-1	-3	-16	0	0	0	68	-20	88
489	1	1	255	0	0	0	-1	-4	0	-1	0	0	257	-6	263
490	1	193	4	0	0	0	0	0	0	0	0	0	198	0	198
491	6	0	1	0	0	0	0	-1	0	0	0	0	7	-1	8
492	0	0	0	0	0	0	-4	-128	-525	-2	0	0	0	-659	659
493	0	0	0	0	0	0	-11	-674	-1703	-45	-2	0	0	-2435	2435
494	0	5	14	0	0	0	-2	-35	-45	-1	0	0	19	-83	102
495	0	9	13	0	0	0	0	-21	-21	0	0	0	22	-42	64
496	0	10	13	0	1	0	0	-30	-1	0	0	0	24	-31	55
497	1	14	31	0	0	0	0	-4	-16	0	0	0	46	-20	66
498	1	8	20	0	0	0	0	-3	-1	0	0	0	29	-4	33
499	0	10	0	0	0	0	0	0	-2	0	0	0	10	-2	12
500	0	1	0	0	0	0	0	-13	-6	0	0	0	1	-19	20
501	0	0	2	0	0	0	0	-1	-1	0	0	0	2	-2	4
502	0	2	0	0	0	0	0	-1	-1	0	0	0	2	-2	4
503	0	10	1	0	0	0	0	0	-2	0	0	0	11	-2	13
504	0	0	0	0	0	0	-1	-13	-9	-3	0	0	0	-26	26
505	0	0	0	0	0	0	-2	-123	-893	-7	-1	0	0	-1026	1026
506	0	0	0	0	0	0	0	-52	-20	0	0	0	0	-72	72
507	0	12	8	0	0	0	0	-36	-1	0	0	0	20	-37	57
508	0	0	2	3	0	1	-4	-19	-79	-35	-4	0	6	-141	147
509	0	5	4	0	1	0	-1	-127	-1447	-34	-20	0	10	-1629	1639
510	0	3	2	0	1	0	-3	-348	-782	-15	-25	-2	6	-1175	1181
511	0	2	10	2	0	0	-2	-62	-89	-5	-2	0	14	-160	174
512	0	39	251	5	2	0	-4	-94	-74	-1	0	0	297	-173	470
513	1	52	24	1	0	0	-10	-763	-249	-3	0	0	78	-1025	1103
514	1	49	18	3	1	2	-714	-211	-27	-2	-1	0	74	-955	1029
515	2	144	113	5	21	0	-66	-542	-382	-21	-8	0	285	-1019	1304
516	4	133	75	71	0	0	-5	-41	-21	0	0	0	283	-67	350
517	8	283	2186	0	0	0	-1	-39	-68	0	0	0	2477	-108	2585
518	1	515	0	0	0	0	-5	-272	0	0	0	0	516	-277	793
519	23	6	27	0	0	1	-5	-74	-26	-13	-1	0	57	-119	176
520	1	52	0	0	0	0	-1	-35	-418	-7	0	0	53	-461	514
521	4	4	13	25	1	0	0	-39	-59	-1	0	0	47	-99	146
522	0	6	360	1	0	0	0	-30	-15	-1	-1	0	367	-47	414
523	1	595	343	3	0	0	0	-7	-10	0	0	0	942	-17	959
524	2	40	4	0	0	0	0	-5	0	0	0	0	46	-5	51
525	3	0	1	0	0	0	0	-5	-1	0	0	0	4	-6	10
526	0	1	0	0	2	0	-2	-72	-7	0	-4	0	3	-85	88
527	0	6	6	0	0	0	0	-2	0	0	-1	-1	12	-4	16
528	1	33	48	0	0	0	0	0	0	0	0	0	82	0	82
529	0	1	0	0	0	0	0	-1	-11	0	0	0	1	-12	13
530	0	0	0	0	0	0	-7	-668	-241	-1	-1	0	0	-918	918
531	0	4	3	0	0	0	-4	-153	-260	-1	-1	0	7	-419	426
532	1	10	1	0	0	0	0	-19	-38	-7	0	0	12	-64	76
533	0	4	0	0	0	0	0	-5	-11	0	0	0	4	-16	20
534	0	0	2	0	0	0	-4	-211	0	0	0	0	2	-215	217
535	0	1	1	0	0	0	-55	0	-6	0	0	-1	2	-62	64
536	0	9	3	0	0	0	0	0	0	0	0	0	12	0	12
537	0	13	0	0	0	0	0	0	-3	0	0	0	13	-3	16
538	0	0	0	0	0	0	0	-3	-18	0	0	0	0	-21	21
539	0	0	3	0	0	0	0	-1	0	0	0	0	3	-1	4
540	0	2	4	2	0	0	0	-2	-3	0	0	0	8	-5	13
541	0	41	52	0	0	0	-2	-5	-8	-3	0	0	93	-18	111
542	0	88	0	0	0	0	0	-4	-21	0	0	0	88	-25	113
543	2	1	0	0	0	0	0	-2	0	0	0	0	3	-2	5
544	0	0	0	0	0	0	0	0	0	0	0	0	0	0	0
545	0	0	0	0	0	0	0	0	0	0	0	0	0	0	0
546	0	0	0	0	0	0	0	-2	0	0	0	0	0	-2	2
547	0	0	0	0	0	0	-1	0	-2	-2	0	0	0	-5	5
548	0	8	2	0	0	0	-1	-2	-5	-6	0	0	10	-14	24
549	0	0	0	0	0	0	0	-46	-412	-20	-1	0	0	-479	479
550	0	0	0	0	0	0	-3	-249	-1284	-49	-21	-2	0	-1608	1608
551	0	0	1	0	0	0	-2	-327	-450	-25	-4	0	1	-808	809
552	0	1	305	5	4	0	-34	-1287	-2542	-25	-21	-3	315	-3912	4227
553	1	81	48	2	0	0	-43	-1105	-900	-48	-5	0	132	-2101	2233
554	5	52	50	0	1	0	-36	-299	-963	-11	-4	0	108	-1313	1421
555	1	95	15	3	0	0	-35	-1612	-720	-22	-3	0	114	-2392	2506
556	0	2	31	0	1	0	-27	-194	-204	-1	0	-1	34	-427	461
557	0	44	131	3	0	0	-2	-107	-69	-3	0	0	178	-181	359
558	2	182	52	2	0	0	-158	-1711	-2233	-178	-4	-4	238	-4288	4526
559	17	148	83	0	0	0	-19	-865	-1602	-4	-9	-2	248	-2501	2749
560	3	379	52	1	0	0	-56	-257	-556	-59	-14	0	435	-942	1377
561	11	126	205	5	0	0	0	-29	-21	0	0	0	347	-50	397
562	0	22	2	1	0	0	-7	-194	-79	-13	-2	0	25	-295	320
563	0	2	1	0	0	0	-3	-207	-676	-1	0	0	3	-887	890
564	1	2	10	1	0	0	-3	-47	-2	0	0	0	14	-52	66
565	0	38	19	0	2	0	0	-2	-26	0	0	0	59	-28	87
566	1	4	3	0	0	0	0	-26	-23	-1	0	0	8	-50	58
567	0	3	45	0	0	0	0	-2	-4	-2	0	0	48	-8	56
568	0	17	6	1	1	0	0	-11	-16	0	0	0	25	-27	52
569	4	65	73	6	0	0	0	-158	-115	-2	0	0	148	-275	423
570	1	119	65	0	0	0	0	-8	0	0	0	0	185	-8	193
571	13	162	149	1	0	0	0	-4	-23	0	0	0	325	-27	352
572	2	70	8	0	0	0	0	-3	0	0	0	0	80	-3	83
573	1	68	81	0	1	0	0	0	0	0	0	0	151	0	151
574	0	36	4	0	0	0	0	0	-1	0	0	0	40	-1	41
575	0	2	10	1	0	0	0	-2	0	0	0	0	13	-2	15
576	0	4	13	0	1	0	0	-1	0	0	0	0	18	-1	19
577	1	14	9	1	0	0	-3	-30	-17	0	0	0	25	-50	75
578	0	30	205	1	9	3	0	0	-1	0	0	0	248	-1	249
579	0	34	12	0	0	0	0	0	0	0	0	0	46	0	46
580	1	14	20	4	0	0	-2	-20	-11	0	-1	0	39	-34	73
581	1	170	19	1	0	2	0	-14	-7	0	-1	0	193	-22	215
582	4	99	45	0	1	0	0	-1	-2	-1	0	0	149	-4	153
583	5	59	136	14	0	0	0	-5	-8	0	0	0	214	-13	227
584	6	60	194	0	0	0	0	-1	0	0	0	0	260	-1	261
585	1	267	52	0	1	1	-2	-5	-2	-1	0	0	322	-10	332
586	6	24	12	1	0	0	0	-2	-163	-1	0	0	43	-166	209
587	0	30	125	6	0	0	0	-64	-1	0	0	0	161	-65	226
588	0	19	11	0	0	0	0	0	0	0	0	0	30	0	30
589	1	14	0	0	2	0	0	-2	-3	0	0	0	17	-5	22
590	2	16	7	9	0	0	0	0	0	0	0	0	34	0	34
591	0	7	258	0	0	0	0	-2	-4	0	0	0	265	-6	271
592	2	66	1	0	0	0	0	-3	-7	0	0	0	69	-10	79
593	3	7	5	4	1	2	0	-19	-19	0	0	-1	22	-39	61
594	0	0	13	0	0	0	0	0	-5	0	0	0	13	-5	18
595	0	25	39	1	1	0	0	0	-4	0	0	0	66	-4	70
596	2	10	12	1	0	0	0	-10	-2	-1	0	0	25	-13	38
597	0	1	39	0	0	0	0	-7	-16	0	0	0	40	-23	63
598	0	11	4	1	0	0	-1	-5	-3	0	0	-1	16	-10	26
599	0	3	52	0	0	0	-1	-27	-18	-2	0	0	55	-48	103
600	0	2	17	1	1	0	-9	-23	-11	0	0	0	21	-43	64
601	2	164	59	48	1	0	0	-8	-7	0	0	0	274	-15	289
602	4	57	285	3	0	0	0	-22	-14	-1	0	0	349	-37	386
603	1	222	17	1	0	0	0	-53	-118	0	0	0	241	-171	412
604	4	29	109	0	1	1	0	-10	-26	0	0	0	144	-36	180
605	1	151	105	7	2	0	0	-1	-2	0	0	0	266	-3	269
606	3	51	151	1	0	0	-4	-131	-4	-1	-1	0	206	-141	347
607	4	158	41	1	1	0	-4	-48	-74	-8	0	0	205	-134	339
608	2	65	12	2	0	0	-1	-21	-54	-1	0	0	81	-77	158
609	1	2	20	4	0	0	-2	-75	-88	0	0	0	27	-165	192
610	0	15	13	0	0	0	-1	-22	-15	0	0	0	28	-38	66
611	0	37	43	5	0	0	0	-3	0	0	0	0	85	-3	88
612	1	36	40	1	0	0	0	-4	-6	0	0	0	78	-10	88
613	8	273	4	1	0	0	-3	-30	-22	0	0	0	286	-55	341
614	3	8	35	1	0	1	0	-5	-5	0	0	0	48	-10	58
615	0	3	2	1	0	0	0	-3	-5	0	0	0	6	-8	14
616	1	9	3	1	1	0	0	-3	-1	0	0	0	15	-4	19
617	0	5	34	6	0	0	0	-2	-1	0	0	0	45	-3	48
618	0	16	27	0	0	0	0	-55	-20	0	0	0	43	-75	118
619	2	65	13	1	1	0	0	-8	-28	-1	0	0	82	-37	119
620	6	41	83	2	1	0	0	-2	-2	-1	0	0	133	-5	138
621	0	85	18	1	0	0	-2	-4	-1	0	0	0	104	-7	111
622	0	17	0	0	0	0	0	0	0	0	0	0	17	0	17
623	0	2	6	0	0	0	0	0	-3	-1	0	0	8	-4	12
624	0	9	2	1	2	0	0	-1	0	0	0	0	14	-1	15
625	0	6	0	1	0	0	0	0	0	0	0	0	7	0	7
626	0	1	1	0	0	0	0	0	0	0	0	0	2	0	2
627	0	12	57	1	0	0	0	-1	0	0	0	0	70	-1	71
628	0	5	10	1	0	0	-1	-2	-4	0	0	0	16	-7	23
629	1	48	7	0	0	0	0	-2	-1	0	0	0	56	-3	59
630	2	40	12	0	0	0	0	-3	0	0	0	0	54	-3	57
631	0	22	18	0	0	0	0	0	0	0	0	0	40	0	40
632	0	9	2	2	0	0	0	0	0	0	0	0	13	0	13
633	0	2	6	1	0	0	0	-3	-5	0	0	0	9	-8	17
634	0	6	12	3	0	0	0	-1	-2	0	0	0	21	-3	24
635	1	56	103	0	0	0	0	0	0	0	0	0	160	0	160
636	9	626	59	0	0	0	0	0	-5	0	0	0	694	-5	699
637	14	39	10	0	0	0	0	-2	-2	0	0	0	63	-4	67
638	0	2	3	0	0	0	0	0	-2	0	0	0	5	-2	7
639	0	0	0	0	0	0	0	-10	0	0	0	0	0	-10	10
640	0	0	1	0	0	0	-5	-66	-68	-2	-2	0	1	-143	144
641	0	127	6	0	0	0	-3	-183	-90	-4	-5	-1	133	-286	419
642	1	19	8	0	1	0	-2	-15	-10	-3	0	-2	29	-32	61
643	2	40	7	0	0	0	0	-16	-47	0	-7	-1	49	-71	120
644	0	5	0	0	0	0	0	-41	-76	-4	-2	0	5	-123	128
645	0	7	9	1	0	0	-19	-472	-384	-25	-2	0	17	-902	919
646	1	15	33	0	0	0	-22	-295	-736	-67	-3	0	49	-1123	1172
647	2	64	43	2	0	0	-2	-96	-163	-4	0	0	111	-265	376
648	1	16	35	7	0	0	-1	-70	-98	-3	0	0	59	-172	231
649	1	47	87	10	0	0	-4	-80	-41	-2	0	0	145	-127	272
650	2	44	298	4	0	0	0	-9	-13	0	0	0	348	-22	370
651	1	224	58	0	0	0	-3	-67	-1	0	0	0	283	-71	354
652	4	14	4	0	0	0	-10	-33	-169	-3	-1	0	22	-216	238
653	1	8	2	0	1	0	-14	-1168	-72	-11	-1	-1	12	-1267	1279
654	0	1	2	1	0	1	-5	-3	-88	0	-3	0	5	-99	104
655	0	23	26	0	0	0	0	0	0	0	0	0	49	0	49
656	0	5	2	0	0	0	0	-1	0	0	0	0	7	-1	8
657	0	1	2	0	0	0	0	0	-8	0	0	0	3	-8	11
658	0	6	21	0	2	1	0	-10	0	0	0	0	30	-10	40
659	0	4	4	1	1	0	0	0	-3	0	0	0	10	-3	13
660	0	1	6	0	1	0	0	-6	0	0	0	0	8	-6	14
661	1	1	10	0	0	0	0	0	0	0	0	0	12	0	12
662	0	19	4	0	0	0	0	0	0	0	0	0	23	0	23
663	0	3	14	0	0	0	0	0	0	0	0	0	17	0	17
664	0	30	2	0	0	0	0	0	-4	0	0	0	32	-4	36
665	0	2	1	2	0	0	0	-1	0	0	0	0	5	-1	6
666	0	2	40	1	0	0	0	0	-3	0	0	0	43	-3	46
667	0	12	19	1	0	0	0	0	0	0	0	0	32	0	32
668	0	5	6	0	0	0	0	0	-2	-1	0	0	11	-3	14
669	1	0	0	0	0	0	0	-33	-71	0	0	-1	1	-105	106
670	0	0	1	0	0	0	-1	-32	-45	0	0	0	1	-78	79
671	0	0	0	0	0	0	-1	-51	0	0	0	0	0	-52	52
672	1	18	0	0	1	1	0	-2	0	0	0	0	21	-2	23
673	0	0	0	0	0	0	0	0	-2	0	0	0	0	-2	2
674	0	13	79	1	0	0	0	-1	0	0	0	0	93	-1	94
675	0	71	6	0	0	0	0	0	0	0	0	0	77	0	77
676	5	22	5	0	0	0	0	0	0	0	0	0	32	0	32
677	0	1	5	0	0	0	0	0	0	0	0	0	6	0	6
678	0	1	1	0	0	0	0	0	0	0	0	0	2	0	2
679	0	1	0	0	0	0	0	-2	-5	0	0	0	1	-7	8
680	0	0	0	1	0	0	0	-42	-10	-2	0	0	1	-54	55
681	0	4	6	0	1	0	0	-1	-4	0	0	0	11	-5	16
682	0	3	0	1	2	0	0	-7	0	0	0	0	6	-7	13
683	0	26	965	17	0	0	-6	-2	0	0	0	0	1008	-8	1016
684	1	355	528	0	1	0	0	0	0	0	0	0	885	0	885
685	11	238	4	0	0	0	-1	0	-1	0	0	0	253	-2	255
686	11	2	11	0	0	0	0	0	0	0	0	0	24	0	24
687	0	5	5	0	0	0	0	0	0	0	0	0	10	0	10
688	0	11	15	0	0	0	0	0	-1	0	0	0	26	-1	27
689	0	6	23	1	0	0	0	0	0	0	0	0	30	0	30
690	0	7	13	0	1	0	0	0	0	0	0	0	21	0	21
691	0	13	21	0	2	0	0	-10	-11	0	0	0	36	-21	57
692	0	3	0	0	2	0	0	-6	-17	0	0	0	5	-23	28
693	0	0	12	2	0	0	0	-42	-17	0	0	0	14	-59	73
694	0	9	10	0	0	0	-1	-1	0	0	0	0	19	-2	21
695	1	72	22	0	2	0	0	-9	-17	-1	0	0	97	-27	124
696	2	13	0	0	0	0	0	0	0	0	0	0	15	0	15
697	0	1	37	1	0	0	0	0	0	0	0	0	39	0	39
698	0	10	52	0	0	0	0	-2	-44	0	0	0	62	-46	108
699	0	24	4	0	0	0	0	-1	-1	0	0	0	28	-2	30
700	0	2	22	0	0	1	0	0	0	0	0	0	25	0	25
701	0	8	1	0	0	0	0	-3	-7	0	0	0	9	-10	19
702	0	1	4	0	0	0	-1	-46	-5	0	0	0	5	-52	57
703	1	15	33	0	0	0	0	-4	-17	0	0	0	49	-21	70
704	1	75	4	0	0	0	-1	-9	-1	0	0	0	80	-11	91
705	2	100	14	0	6	0	0	-2	-2	0	0	0	122	-4	126
706	6	11	6	11	1	0	0	-3	-2	0	0	0	35	-5	40
707	2	12	341	4	0	0	-1	-3	-1	0	0	0	359	-5	364
708	1	439	180	0	0	0	0	0	0	0	0	0	620	0	620
709	45	463	93	0	0	0	-1	0	-5	0	0	0	601	-6	607
710	8	117	3	0	0	0	0	-8	-32	-3	-1	-1	128	-45	173
711	2	0	0	0	0	0	-1	-18	-39	-3	0	0	2	-61	63
712	0	0	2	0	0	0	-6	-336	-344	-7	0	0	2	-693	695
713	0	0	1	1	0	0	-2	-279	-545	-2	-1	0	2	-829	831
714	0	6	4	0	0	0	-5	-86	-90	-14	0	0	10	-195	205
715	2	6	7	0	0	0	-4	-24	-315	-2	-4	0	15	-349	364
716	0	0	1	0	0	0	0	-51	-5	0	0	0	1	-56	57
717	0	0	0	0	0	0	-19	-266	-630	-5	-4	0	0	-924	924
718	0	4	1	0	0	0	-4	-1102	-476	-4	-2	0	5	-1588	1593
719	0	1	11	0	0	0	0	-29	-34	0	0	0	12	-63	75
720	1	11	4	0	0	0	0	-26	-16	0	0	0	16	-42	58
721	0	2	1	0	0	0	-119	-250	-185	0	0	0	3	-554	557
722	0	0	55	3	0	0	-6	-49	-3	0	0	0	58	-58	116
723	0	178	30	0	0	0	-1	-1	0	0	0	0	208	-2	210
724	2	9	1	0	0	0	0	0	0	0	0	0	12	0	12
725	0	2	0	0	0	0	0	0	0	0	0	0	2	0	2
726	0	0	2	0	0	0	0	-14	-14	-1	0	0	2	-29	31
727	0	1	0	0	0	0	-3	-211	-24	-2	0	0	1	-240	241
728	0	24	4	1	1	0	0	-1	0	0	0	0	30	-1	31
729	0	42	5	0	0	0	0	-3	0	0	0	0	47	-3	50
730	0	3	6	0	0	0	0	-2	0	0	0	0	9	-2	11
731	0	20	0	0	0	0	0	-1	-2	0	0	0	20	-3	23
732	0	8	3	0	1	0	0	-6	-4	0	0	0	12	-10	22
733	0	10	12	1	0	0	-1	-3	-3	0	0	0	23	-7	30
734	0	35	90	1	0	0	0	0	0	0	0	0	126	0	126
735	3	104	50	4	0	0	0	0	0	0	0	0	161	0	161
736	0	0	2	0	0	0	0	0	0	0	0	0	2	0	2
737	0	16	11	1	0	0	0	-1	-1	0	0	0	28	-2	30
738	0	1	3	0	0	0	0	-1	0	0	0	0	4	-1	5
739	0	26	470	3	0	0	0	0	0	0	0	0	499	0	499
740	0	16	1	0	0	0	0	0	-1	0	0	0	17	-1	18
741	0	0	0	0	0	0	0	-3	-2	0	0	0	0	-5	5
742	0	0	0	0	0	0	0	-5	-12	0	-1	0	0	-18	18
743	0	0	2	0	0	0	0	-3	0	0	0	0	2	-3	5
744	0	12	6	0	1	0	0	0	0	0	0	0	19	0	19
745	1	5	8	0	0	0	0	0	0	0	0	0	14	0	14
746	0	0	1	0	0	0	0	0	0	0	0	0	1	0	1
747	0	2	0	0	0	0	0	-1	-1	0	0	0	2	-2	4
748	0	1	0	1	1	0	0	-11	0	0	0	0	3	-11	14
749	0	1	11	0	1	0	0	0	0	0	0	0	13	0	13
750	0	101	29	1	1	0	0	0	0	0	0	0	132	0	132
751	0	83	22	0	3	1	0	-4	-2	-2	-1	0	109	-9	118
752	0	39	27	0	2	0	0	0	-19	-2	-1	0	68	-22	90
753	1	64	53	0	0	0	0	-47	-27	-1	0	0	118	-75	193
754	0	5	4	0	0	0	-2	-94	-208	-5	-2	0	9	-311	320
755	0	4	0	0	0	0	-2	-227	-237	-3	0	0	4	-469	473
756	0	4	3	0	0	0	-4	-5	-24	0	0	-1	7	-34	41
757	0	2	6	0	0	0	-5	-137	-2	0	0	0	8	-144	152
758	0	2	4	0	0	0	-2	-1	-5	-3	-1	0	6	-12	18
759	1	56	33	7	1	0	0	0	-5	0	0	0	98	-5	103
760	0	3	6	0	0	0	0	-5	-1	-1	0	0	9	-7	16
761	0	2	5	1	0	0	0	-8	-15	-1	0	0	8	-24	32
762	0	2	1	0	0	0	-8	-490	-33	-1	0	0	3	-532	535
763	0	0	2	1	0	1	-1	-6	0	0	0	0	4	-7	11
764	0	10	127	0	0	0	-1	-12	-2	0	0	0	137	-15	152
765	0	26	0	0	0	0	0	0	0	0	0	0	26	0	26
766	0	2	131	8	1	0	0	-2	-4	0	0	0	142	-6	148
767	1	14	42	2	0	0	0	-6	-8	0	0	0	59	-14	73
768	1	89	549	0	0	0	-1	0	0	0	0	0	639	-1	640
769	1	294	5	0	0	0	0	-3	-5	0	0	0	300	-8	308
770	19	10	6	0	0	0	0	0	-3	0	0	0	35	-3	38
771	1	5	86	1	0	0	0	-67	-4	-1	0	0	93	-72	165
772	0	23	25	0	0	0	0	0	-2	-1	0	0	48	-3	51
773	0	49	12	0	0	0	0	-1	-7	0	0	0	61	-8	69
774	1	28	19	1	1	0	0	-2	0	0	0	0	50	-2	52
775	0	25	57	0	0	0	0	0	0	0	0	0	82	0	82
776	3	22	103	4	1	0	0	-13	-30	0	0	0	133	-43	176
777	1	15	2	2	0	0	0	-28	-19	-1	0	0	20	-48	68
778	3	74	153	0	1	0	0	-29	0	0	0	0	231	-29	260
779	1	241	15	0	0	0	-1	0	0	0	0	0	257	-1	258
780	24	74	8	4	1	0	-1	-1	-8	0	0	0	111	-10	121
781	4	10	24	0	0	1	0	-1	-2	0	0	0	39	-3	42
782	0	0	0	0	0	0	0	-10	0	0	0	0	0	-10	10
783	0	0	0	0	0	0	-3	-9	-45	-1	0	0	0	-58	58
784	0	0	0	0	0	0	-2	-176	-68	0	0	0	0	-246	246
785	0	3	1	1	0	0	-12	-288	-105	-2	-1	0	5	-408	413
786	0	3	5	1	1	0	0	-9	-8	-1	0	0	10	-18	28
787	0	9	36	0	0	0	-12	-175	-352	-1	0	-1	45	-541	586
788	0	137	31	0	0	0	0	-10	-6	-1	0	0	168	-17	185
789	5	34	11	1	0	0	0	-2	-2	0	0	0	51	-4	55
790	2	13	27	2	0	0	0	-5	-8	0	0	0	44	-13	57
791	0	13	21	0	0	0	0	-9	-24	-2	0	0	34	-35	69
792	1	50	23	1	0	0	-1	-14	-2	0	0	0	75	-17	92
793	0	9	7	1	0	0	0	-1	-2	0	0	0	17	-3	20
794	6	45	47	5	1	0	-1	-5	0	0	0	0	104	-6	110
795	1	28	141	0	0	0	0	-1	0	0	0	0	170	-1	171
796	0	53	6	0	1	0	0	-2	-9	-1	0	0	60	-12	72
797	2	2	0	1	0	0	0	-15	-8	0	0	0	5	-23	28
798	1	0	325	0	0	0	0	-7	-6	0	0	0	326	-13	339
799	0	137	17	0	0	0	-2	-190	-44	-2	0	0	154	-238	392
800	0	2	4	0	0	0	-1	-8	-4	-1	0	0	6	-14	20
801	0	3	3	0	0	0	0	-2	-13	0	0	0	6	-15	21
802	0	19	3	0	0	0	0	-2	0	0	0	0	22	-2	24
803	1	17	43	0	0	1	0	0	0	0	0	0	62	0	62
804	0	3	0	0	0	0	0	-2	-1	0	0	0	3	-3	6
805	0	6	10	8	5	1	0	-1	0	0	0	0	30	-1	31
806	0	5	134	17	3	0	0	0	0	0	0	0	159	0	159
807	0	96	380	18	0	1	0	0	0	0	0	0	495	0	495
808	6	285	158	0	2	0	0	0	0	0	0	0	451	0	451
809	12	200	32	2	0	0	-1	0	-2	0	0	0	246	-3	249
810	3	84	85	1	1	0	0	0	-3	0	0	0	174	-3	177
811	2	171	112	7	2	0	0	-4	-2	0	0	0	294	-6	300
812	3	57	286	3	1	0	0	0	0	0	0	0	350	0	350
813	3	131	139	27	1	1	0	-2	-4	0	0	0	302	-6	308
814	4	38	92	1	3	0	0	-4	-7	0	0	0	138	-11	149
815	3	136	50	7	0	0	-1	-3	-6	0	0	0	196	-10	206
816	1	34	180	1	0	0	0	0	-1	0	0	0	216	-1	217
817	0	71	27	0	0	0	0	0	-2	0	0	0	98	-2	100
818	3	16	19	1	0	0	0	0	0	0	0	0	39	0	39
819	0	17	25	2	5	0	0	0	0	0	0	0	49	0	49
820	7	194	657	35	2	1	0	-3	-3	0	0	0	896	-6	902
821	3	140	935	8	3	1	0	-2	-4	0	0	0	1090	-6	1096
822	27	1966	114	1	0	0	0	0	0	0	0	0	2108	0	2108
823	3	12	9	0	0	0	0	-10	-27	0	0	0	24	-37	61
824	0	0	0	0	0	0	0	-10	-1	0	0	0	0	-11	11
825	0	0	0	0	0	0	0	-6	-5	0	0	0	0	-11	11
826	0	0	0	0	0	0	0	-33	-55	-2	0	0	0	-90	90
827	1	8	0	3	0	0	0	-1	-1	0	0	0	12	-2	14
828	0	0	17	0	0	0	0	0	0	0	0	0	17	0	17
829	0	26	15	4	0	0	0	0	0	0	0	0	45	0	45
830	0	0	0	0	0	0	0	0	0	0	0	0	0	0	0
831	0	0	12	0	0	0	0	0	0	0	0	0	12	0	12
832	0	48	150	5	0	0	0	-2	-2	0	0	0	203	-4	207
833	3	696	73	0	0	0	0	0	0	0	0	0	772	0	772
834	4	178	7	0	0	0	0	0	0	0	0	0	189	0	189
835	10	5	4	1	0	0	0	-2	-1	0	0	0	20	-3	23
836	0	8	32	2	0	0	0	0	0	0	0	0	42	0	42
837	0	32	49	1	0	0	0	-1	0	0	0	0	82	-1	83
838	2	32	1	1	1	0	0	0	-1	0	0	0	37	-1	38
839	0	3	6	0	0	0	0	-16	-1	0	0	0	9	-17	26
840	0	12	5	2	0	0	0	-2	-2	0	0	0	19	-4	23
841	0	78	38	1	1	0	0	-1	-2	0	0	0	118	-3	121
842	5	91	20	0	0	0	0	-1	0	0	0	0	116	-1	117
843	2	22	267	2	1	2	0	-1	0	0	0	0	296	-1	297
844	1	20	27	2	0	0	0	-3	0	0	0	0	50	-3	53
845	7	132	118	0	0	1	0	0	0	0	0	0	258	0	258
846	3	209	75	3	0	0	0	0	0	0	0	0	290	0	290
847	4	49	25	1	0	0	0	0	0	0	0	0	79	0	79
848	2	6	10	0	1	1	0	-1	-17	0	0	0	20	-18	38
849	0	7	7	0	0	0	0	0	0	0	0	0	14	0	14
850	0	13	39	0	0	0	0	0	0	0	0	0	52	0	52
851	1	74	14	0	1	0	0	0	0	0	0	0	90	0	90
852	13	113	2	0	1	0	0	0	-2	0	0	0	129	-2	131
853	3	7	36	0	3	0	0	0	-2	0	0	0	49	-2	51
854	0	31	10	17	0	0	0	-22	0	0	0	0	58	-22	80
855	0	2	220	4	0	0	-1	0	-2	0	0	0	226	-3	229
856	0	366	97	1	0	0	0	0	-2	0	0	0	464	-2	466
857	8	96	9	0	0	0	0	0	0	0	0	0	113	0	113
858	5	11	2	0	0	0	0	-1	0	0	0	0	18	-1	19
859	1	0	0	0	0	0	0	0	0	0	0	0	1	0	1
860	0	0	0	0	0	0	0	0	0	0	0	0	0	0	0
861	0	0	0	0	0	0	0	-1	0	0	0	0	0	-1	1
862	0	0	0	0	0	0	0	0	-7	0	0	0	0	-7	7
863	0	0	0	0	0	0	0	-19	-9	-1	0	0	0	-29	29
864	0	0	3	1	0	0	0	-1	-9	0	0	0	4	-10	14
865	0	2	5	0	0	0	0	0	-1	0	0	0	7	-1	8
866	0	0	1	0	0	0	0	-2	0	0	0	0	1	-2	3
867	0	0	1	0	0	0	0	-1	0	0	0	0	1	-1	2
868	0	0	6	0	0	0	0	0	-6	0	0	0	6	-6	12
869	0	1	1	0	0	0	0	-2	-1	0	0	0	2	-3	5
870	0	3	12	0	0	0	0	0	0	0	0	0	15	0	15
871	0	4	14	0	0	0	0	-1	-3	0	0	0	18	-4	22
872	0	11	1	0	0	0	0	-1	-2	0	0	0	12	-3	15
873	0	1	0	0	0	0	-1	-73	-48	-2	0	0	1	-124	125
874	0	0	0	0	0	0	-13	-139	-756	-26	-2	0	0	-936	936
875	0	1	11	1	0	0	-3	-86	-168	-4	-1	0	13	-262	275
876	0	0	1	0	0	0	-1	-33	-38	0	0	0	1	-72	73
877	0	4	17	2	0	0	0	-100	-37	-5	-1	0	23	-143	166
878	0	7	50	0	0	0	-2	-98	-40	0	-3	0	57	-143	200
879	0	46	1	0	0	0	-1	-26	-2	-1	0	0	47	-30	77
880	2	12	18	0	0	0	-5	-92	-20	0	0	0	32	-117	149
881	0	7	8	0	0	0	-2	-11	-7	0	0	0	15	-20	35
882	0	9	0	0	0	0	-1	-16	-4	0	0	0	9	-21	30
883	0	0	0	0	0	0	-1	-3	-13	0	0	0	0	-17	17
884	0	0	6	3	0	0	-1	-71	-134	-9	-4	0	9	-219	228
885	0	1	114	0	0	0	-1	-31	-122	-3	-1	0	115	-158	273
886	0	92	16	0	0	0	-2	-63	-166	-6	0	0	108	-237	345
887	2	2	2	0	0	0	-10	-500	-131	-2	0	0	6	-643	649
888	1	0	1	0	0	0	0	-44	-25	0	-1	0	2	-70	72
889	0	3	0	0	0	0	-1	-52	-4	0	0	0	3	-57	60
890	0	0	0	0	0	0	0	-7	-1	0	0	0	0	-8	8
891	0	1	3	0	0	0	0	-1	-20	0	0	0	4	-21	25
892	0	3	5	1	0	0	0	-4	-1	0	0	0	9	-5	14
893	0	2	5	0	0	0	0	0	0	0	0	0	7	0	7
894	0	0	0	0	0	0	0	0	-2	0	0	0	0	-2	2
895	0	0	1	1	1	0	0	0	-9	-1	0	0	3	-10	13
896	0	0	31	2	0	0	0	-30	-7	0	0	0	33	-37	70
897	0	6	45	0	0	0	-1	-1	-5	0	0	0	51	-7	58
898	0	12	2	1	0	0	0	-3	-12	0	0	0	15	-15	30
899	0	0	0	0	1	0	-1	-104	-16	-1	0	0	1	-122	123
900	0	9	15	3	0	0	0	-1	-5	0	0	0	27	-6	33
901	1	1	7	0	0	0	0	-4	-4	0	0	0	9	-8	17
902	0	337	2	0	0	0	0	-185	0	0	0	0	339	-185	524
903	12	0	0	0	0	0	-1	0	0	0	-1	0	12	-2	14
904	0	0	0	0	0	0	0	0	0	0	0	0	0	0	0
905	0	0	0	0	0	0	0	0	-1	0	0	0	0	-1	1
906	0	0	0	0	0	0	0	-6	-1	-1	0	0	0	-8	8
907	0	0	0	0	0	0	-2	-19	-197	-3	-1	-1	0	-223	223
908	0	0	0	0	0	0	0	-445	-104	-2	-1	-2	0	-554	554
909	0	0	2	0	0	0	-12	-144	-209	-8	0	0	2	-373	375
910	0	15	60	0	0	0	-1	-363	-242	-1	-1	0	75	-608	683
911	0	5	0	0	0	1	-28	-312	-160	-17	0	-1	6	-518	524
912	2	2	0	0	3	0	-32	-406	-1092	-16	-17	0	7	-1563	1570
913	0	1	6	2	0	0	0	-54	-43	0	0	0	9	-97	106
914	0	5	113	1	0	0	-1	-31	-40	0	0	0	119	-72	191
915	0	56	3	0	0	0	-1	-143	-55	0	0	0	59	-199	258
916	3	0	33	0	0	0	-2	-43	-132	0	0	0	36	-177	213
917	0	85	31	1	0	0	0	-13	0	0	0	0	117	-13	130
918	1	10	33	0	0	0	-1	-4	-2	0	0	0	44	-7	51
919	0	7	0	0	0	0	0	-3	-77	0	0	0	7	-80	87
920	0	0	2	0	0	0	0	-2	-11	0	0	0	2	-13	15
921	0	0	1	1	0	0	-1	-7	-10	-1	0	0	2	-19	21
922	0	0	21	0	0	0	-2	-70	-327	0	0	-1	21	-400	421
923	0	97	2	0	1	0	0	-22	-3	0	0	0	100	-25	125
924	1	0	21	8	0	0	0	-2	0	0	0	0	30	-2	32
925	2	38	45	0	0	0	0	0	0	0	0	0	85	0	85
926	0	6	1	0	0	0	0	0	0	0	0	0	7	0	7
927	0	3	8	0	0	0	0	0	0	0	0	0	11	0	11
928	0	0	0	0	0	0	0	0	0	0	0	0	0	0	0
929	0	0	1	0	0	0	0	-1	-3	0	0	0	1	-4	5
930	0	6	13	1	3	0	-1	-36	-135	0	0	0	23	-172	195
931	0	64	92	1	0	0	0	-61	-7	0	0	0	157	-68	225
932	1	23	91	0	5	2	-1	-13	-15	-1	0	0	122	-30	152
933	1	231	30	2	18	0	-3	-16	-57	-2	-1	0	282	-79	361
934	2	84	188	46	1	0	0	-18	-15	0	0	0	321	-33	354
935	3	256	2920	37	1	0	0	0	-3	0	0	0	3217	-3	3220
936	7	1679	374	3	0	0	-1	-40	-38	-1	0	0	2063	-80	2143
937	29	66	12	0	0	0	-1	-25	-13	-2	0	0	107	-41	148
938	7	78	231	6	0	1	-1	-57	-68	0	0	0	323	-126	449
939	0	54	57	1	2	1	-29	-697	-168	-2	0	-1	115	-897	1012
940	4	238	129	4	2	0	-3	-28	-38	-4	-1	0	377	-74	451
941	7	157	506	20	2	0	0	-34	-65	0	0	0	692	-99	791
942	2	190	466	16	11	3	-2	-8	-2	0	-1	0	688	-13	701
943	0	328	325	45	21	0	0	-23	-11	-1	0	0	719	-35	754
944	19	254	406	4	0	0	-9	-260	-329	-7	0	0	683	-605	1288
945	11	1154	444	5	0	1	-5	-109	-11	-2	0	0	1615	-127	1742
946	73	2583	414	6	15	9	-2	-1	-9	0	0	0	3100	-12	3112
947	160	635	113	5	33	0	0	-1	-3	0	0	0	946	-4	950
948	1	10	19	26	2	0	0	-3	0	0	0	0	58	-3	61
949	0	20	339	3	0	1	0	-9	0	0	0	0	363	-9	372
950	1	400	13	0	0	0	-2	-10	-64	-1	0	0	414	-77	491
951	51	78	1	2	0	0	0	-12	-9	0	0	0	132	-21	153
952	3	6	90	0	0	0	-1	-118	-25	0	0	0	99	-144	243
953	0	83	11	2	0	0	-2	-298	-659	-1	-1	0	96	-961	1057
954	2	58	95	1	0	4	-111	-1191	-565	-96	-2	-2	160	-1967	2127
955	0	17	37	0	2	0	-11	-49	-452	-2	-1	0	56	-515	571
956	10	131	8	34	1	0	-1	-117	-3	0	0	0	184	-121	305
957	1	22	1001	8	0	0	-9	-1	-1	0	0	0	1032	-11	1043
958	0	149	57	0	0	0	-1	0	-5	0	0	0	206	-6	212
959	4	107	0	0	0	0	0	-8	-12	0	0	0	111	-20	131
960	4	7	3	1	0	1	0	-19	-1	0	0	0	16	-20	36
961	1	0	0	0	0	0	-20	-794	-99	-26	-6	-3	1	-948	949
962	1	141	15	1	1	0	-1	-34	-83	-1	-1	0	159	-120	279
963	3	45	52	4	3	0	0	-78	-103	-2	0	-1	107	-184	291
964	0	21	174	6	0	0	0	-43	-85	-1	0	-1	201	-130	331
965	1	92	35	1	0	0	-4	-12	-5	0	0	0	129	-21	150
966	8	27	22	1	0	1	0	-8	-5	0	0	0	59	-13	72
967	0	0	0	0	0	0	-3	-88	-159	-2	-1	0	0	-253	253
968	0	1	2	1	0	0	0	-9	-5	-2	-1	0	4	-17	21
969	0	13	76	1	2	0	0	-7	-10	0	0	0	92	-17	109
970	1	70	32	15	0	0	0	-2	0	0	0	0	118	-2	120
971	0	39	975	7	0	0	0	-6	-3	0	0	0	1021	-9	1030
972	0	57	11	0	0	0	0	-7	-9	0	0	0	68	-16	84
973	0	1	0	0	0	0	0	-5	-5	0	0	0	1	-10	11
974	0	0	0	0	0	0	-1	-7	-1	0	0	0	0	-9	9
975	0	0	1	0	0	0	0	-5	-4	0	0	0	1	-9	10
976	0	0	0	0	0	0	0	-8	-5	-1	0	0	0	-14	14
977	0	0	1	0	0	0	0	-4	-18	0	-1	0	1	-23	24
978	0	0	1	6	0	0	0	-3	0	0	0	0	7	-3	10
979	0	1	156	0	0	0	0	-11	-22	-3	0	0	157	-36	193
980	0	69	0	3	0	1	-1	-23	-3	0	-1	0	73	-28	101
981	1	1	5	0	0	0	-2	-109	-44	-1	0	0	7	-156	163
982	0	7	48	0	0	0	0	0	-16	0	0	0	55	-16	71
983	0	42	4	0	0	0	0	-3	0	0	0	0	46	-3	49
984	0	8	19	0	0	0	0	-3	-5	0	0	0	27	-8	35
985	0	12	1	1	0	0	0	-4	-4	0	0	0	14	-8	22
986	0	1	10	0	0	0	0	-1	0	0	0	0	11	-1	12
987	0	6	4	1	3	0	0	-1	0	0	0	0	14	-1	15
988	0	1	3	1	0	0	0	0	0	0	0	0	5	0	5
989	0	6	72	0	0	0	0	0	0	0	0	0	78	0	78
990	0	159	11	0	0	0	0	0	-5	-1	0	0	170	-6	176
991	0	34	0	0	0	0	0	-1	0	0	-2	0	34	-3	37
992	0	0	5	0	0	0	0	-1	-1	-2	0	0	5	-4	9
993	0	13	43	1	2	0	0	-4	-17	0	0	0	59	-21	80
994	0	10	0	0	0	0	0	-10	-1	0	0	0	10	-11	21
995	0	7	16	0	1	0	0	-3	-1	0	-1	0	24	-5	29
996	0	18	3	1	1	2	-1	0	-9	-1	0	0	25	-11	36
997	3	18	159	10	11	5	0	-4	-8	0	0	0	206	-12	218
998	0	130	127	18	9	1	0	-1	-3	0	0	0	285	-4	289
999	0	94	349	43	0	0	0	-2	-2	0	0	0	486	-4	490
1000	5	91	119	2	0	0	-2	-36	-3	0	-2	0	217	-43	260
1001	7	1063	720	1	1	2	-2	0	0	0	0	0	1794	-2	1796
1002	20	508	24	12	3	0	0	-2	-11	0	0	0	567	-13	580
1003	7	28	33	9	0	0	0	-16	-23	-1	0	0	77	-40	117
1004	0	223	1407	83	3	4	0	-5	-1	0	0	0	1720	-6	1726
1005	8	210	321	10	13	3	-6	-68	-64	-1	0	0	565	-139	704
1006	48	940	291	33	9	0	-6	-305	-47	0	0	0	1321	-358	1679
1007	21	486	427	14	5	0	-5	-33	0	0	0	0	953	-38	991
1008	25	1491	1240	8	2	0	-4	-2	0	0	0	0	2766	-6	2772
1009	26	1751	207	0	0	1	0	0	0	0	0	0	1985	0	1985
1010	40	57	12	1	0	0	0	0	0	0	0	0	110	0	110
1011	3	2	18	3	1	0	0	0	-4	0	0	0	27	-4	31
1012	0	11	17	1	5	0	0	-15	-10	-1	0	0	34	-26	60
1013	0	0	4	0	0	0	-16	-625	-374	-13	-2	0	4	-1030	1034
1014	0	26	10	0	0	0	-1	-8	-5	0	0	0	36	-14	50
1015	3	26	2	0	1	0	0	-2	-25	0	0	0	32	-27	59
1016	0	1	0	0	0	0	0	-287	-32	-1	0	0	1	-320	321
1017	0	0	0	0	0	0	-2	-33	-8	-1	-2	0	0	-46	46
1018	0	7	3	0	0	0	-4	-10	-16	0	0	0	10	-30	40
1019	1	21	8	0	0	0	-1	-22	-115	-1	0	0	30	-139	169
1020	22	173	146	6	2	1	-1	-20	-2	-1	0	0	350	-24	374
1021	0	3	279	0	0	0	0	0	0	0	0	0	282	0	282
1022	0	151	3	0	0	0	0	-1	0	0	0	0	154	-1	155
1023	1	0	5	1	0	0	-5	-3	-1	0	0	0	7	-9	16
1024	1	1	4	0	0	0	0	0	-22	0	0	0	6	-22	28
1025	2	40	7	0	0	0	-8	-796	-495	-4	-8	0	49	-1311	1360
1026	0	2	0	0	0	0	-4	-4	-32	-2	-1	0	2	-43	45
1027	0	23	3	0	0	0	0	-140	-228	-1	0	-1	26	-370	396
1028	0	1	0	0	0	0	-1	-365	-204	-3	0	0	1	-573	574
1029	0	1	0	0	0	0	-1	-194	-122	0	0	-1	1	-318	319
1030	0	3	12	0	0	0	-1	-26	-1	0	0	0	15	-28	43
1031	0	0	2	0	0	0	-12	-7	-51	-1	0	0	2	-71	73
1032	0	4	0	0	0	0	-2	-209	-219	-11	0	0	4	-441	445
1033	0	1	0	0	0	0	0	-1	-6	0	0	0	1	-7	8
1034	0	2	2	0	0	0	0	0	0	0	0	0	4	0	4
1035	0	0	0	0	0	0	0	0	0	0	0	0	0	0	0
1036	0	2	0	0	0	0	0	-1	0	0	0	0	2	-1	3
1037	0	0	0	0	0	1	0	-5	0	0	0	0	1	-5	6
1038	0	0	0	0	0	0	0	0	0	-2	0	0	0	-2	2
1039	0	21	23	2	0	0	0	-7	-18	-2	0	0	46	-27	73
1040	0	12	8	1	0	0	0	-14	-1	0	0	0	21	-15	36
1041	0	2	2	0	0	0	-2	-26	-58	-2	0	0	4	-88	92
1042	1	1	1	0	0	0	-2	-76	-8	0	0	0	3	-86	89
1043	0	5	13	0	3	0	-8	-246	-74	-1	-1	0	21	-330	351
1044	0	1	1	1	0	0	-5	-136	-26	-1	0	0	3	-168	171
1045	0	1	48	0	0	0	-1	-16	-7	0	0	0	49	-24	73
1046	4	280	221	1	0	0	-4	-475	-15	0	0	0	506	-494	1000
1047	17	254	96	0	0	0	0	0	-1	0	0	0	367	-1	368
1048	5	340	9	1	4	0	0	0	-2	0	0	0	359	-2	361
1049	3	8	0	1	0	0	0	-1	-5	0	0	0	12	-6	18
1050	0	0	12	0	5	4	0	-12	-5	0	0	0	21	-17	38
1051	0	128	134	4	0	1	0	-4	-3	0	0	0	267	-7	274
1052	4	51	66	0	2	7	0	-2	-1	0	0	0	130	-3	133
1053	1	65	135	8	3	0	0	-3	-4	0	0	0	212	-7	219
1054	0	93	65	5	3	0	0	0	0	0	0	0	166	0	166
1055	4	60	52	6	0	0	0	-6	-6	0	0	0	122	-12	134
1056	0	4	1	0	0	0	0	-25	-8	0	0	0	5	-33	38
1057	5	184	180	0	0	0	0	0	-3	0	0	0	369	-3	372
1058	0	55	13	0	0	0	0	-5	-1	0	0	0	68	-6	74
1059	0	4	1	0	1	0	-5	-16	-84	-2	0	0	6	-107	113
1060	0	5	1	0	0	0	0	-4	-2	0	0	0	6	-6	12
1061	0	6	10	2	1	0	0	-7	-16	0	0	0	19	-23	42
1062	0	4	4	2	1	1	-4	-71	-27	0	0	0	12	-102	114
1063	4	6	534	0	4	3	-4	-3	-140	0	0	0	551	-147	698
1064	0	18	23	9	3	1	-3	-47	-2	0	0	0	54	-52	106
1065	0	14	888	10	0	0	-61	-18	-23	0	0	0	912	-102	1014
1066	2	1185	200	3	0	0	0	-3	-1	0	0	0	1390	-4	1394
1067	7	104	23	0	0	0	0	-4	-4	0	0	0	134	-8	142
1068	4	46	26	2	0	0	0	-1	-1	0	0	0	78	-2	80
1069	1	34	28	3	0	0	0	-1	-2	0	0	0	66	-3	69
1070	1	11	11	0	0	0	0	0	0	0	0	0	23	0	23
1071	0	5	9	0	0	1	0	0	0	0	0	0	15	0	15
1072	0	4	2	0	1	1	0	0	0	0	0	0	8	0	8
1073	1	4	0	6	2	0	0	0	-5	0	0	0	13	-5	18
1074	1	1	226	4	0	0	0	-8	0	-1	0	0	232	-9	241
1075	0	96	97	3	0	0	0	0	0	0	0	0	196	0	196
1076	11	125	124	2	0	0	0	0	0	-1	0	0	262	-1	263
1077	2	24	18	0	0	0	0	0	-2	-1	0	-1	44	-4	48
1078	2	3	8	0	0	0	0	0	-22	0	0	0	13	-22	35
1079	1	11	16	1	0	0	0	-11	-7	0	0	0	29	-18	47
1080	0	11	34	0	0	0	-15	-88	-67	-1	0	0	45	-171	216
1081	3	160	41	1	0	0	0	-7	-11	-1	0	0	205	-19	224
1082	1	27	25	0	0	0	0	0	-1	0	0	0	53	-1	54
1083	2	33	44	4	0	0	0	-8	-22	0	0	0	83	-30	113
1084	0	9	0	0	0	0	-7	-25	-16	0	0	0	9	-48	57
1085	1	36	134	9	0	0	0	-22	-23	0	0	0	180	-45	225
1086	0	75	461	5	0	0	-2	-12	-12	0	0	0	541	-26	567
1087	4	1475	710	0	0	0	0	-12	0	0	0	0	2189	-12	2201
1088	17	326	86	1	2	0	-1	0	0	0	0	0	432	-1	433
1089	8	39	25	1	1	0	0	0	-3	0	0	0	74	-3	77
1090	1	5	31	2	0	0	0	0	-1	0	0	0	39	-1	40
1091	0	5	6	2	0	0	0	-1	0	0	0	0	13	-1	14
1092	0	0	0	0	0	0	-2	-75	-43	0	0	0	0	-120	120
1093	0	0	0	0	0	0	0	-7	-3	0	0	0	0	-10	10
1094	0	0	0	0	0	0	-4	-129	-151	0	-1	0	0	-285	285
1095	0	0	0	0	0	0	0	0	0	0	0	0	0	0	0
1096	0	0	3	0	0	0	0	0	-5	0	0	0	3	-5	8
1097	0	86	0	0	0	0	0	-19	-7	0	0	0	86	-26	112
1098	0	0	0	0	0	0	0	0	-2	0	0	0	0	-2	2
1099	0	1	0	0	0	0	0	-2	0	0	0	0	1	-2	3
1100	0	2	2	0	1	1	0	-2	-2	0	0	0	6	-4	10
1101	0	6	5	1	2	0	0	-1	-1	0	0	0	14	-2	16
1102	0	3	8	6	0	0	0	0	0	0	0	0	17	0	17
1103	0	13	229	1	0	0	0	0	0	0	0	0	243	0	243
1104	1	101	44	0	0	0	0	-2	0	0	0	0	146	-2	148
1105	3	55	51	0	0	0	0	0	0	0	0	0	109	0	109
1106	2	35	17	0	0	0	-1	-24	-3	0	0	0	54	-28	82
1107	0	4	3	0	0	0	0	0	-2	0	0	0	7	-2	9
1108	0	11	0	0	0	0	0	0	0	0	0	0	11	0	11
1109	0	0	0	0	0	0	0	0	0	0	0	0	0	0	0
1110	0	8	5	0	1	0	0	0	0	0	0	0	14	0	14
1111	0	1	0	7	3	0	0	0	0	0	0	0	11	0	11
1112	1	3	60	5	1	0	0	-2	0	0	0	0	70	-2	72
1113	0	13	421	3	1	0	0	0	0	0	0	0	438	0	438
1114	5	956	942	0	1	0	-1	-2	-2	0	0	0	1904	-5	1909
1115	15	1130	6	0	0	0	0	-2	-3	0	0	0	1151	-5	1156
1116	4	11	73	0	0	0	0	0	0	0	0	0	88	0	88
1117	0	10	0	0	0	0	0	-1	-1	0	0	0	10	-2	12
1118	0	4	0	0	0	0	0	-7	-9	0	0	0	4	-16	20
1119	0	10	3	0	2	3	0	-1	0	0	0	0	18	-1	19
1120	1	6	14	9	20	1	-1	-49	-5	0	0	0	51	-55	106
1121	0	0	11	4	0	0	-1	-24	0	0	0	0	15	-25	40
1122	1	43	484	0	0	0	-4	-3	-177	0	0	0	528	-184	712
1123	0	1942	52	0	0	0	0	-86	-82	-1	-1	0	1994	-170	2164
1124	56	75	3	0	0	0	0	-2	0	0	0	0	134	-2	136
1125	10	29	27	0	0	0	0	-7	-8	0	0	0	66	-15	81
1126	0	0	0	0	0	0	0	-7	-46	0	-3	0	0	-56	56
1127	0	4	2	2	0	0	0	-5	-1	0	0	0	8	-6	14
1128	0	0	0	0	0	0	-1	-26	-9	-2	0	0	0	-38	38
1129	0	0	0	0	0	0	0	-29	-45	0	0	0	0	-74	74
1130	0	0	0	0	0	0	-3	-332	-30	-10	0	0	0	-375	375
1131	0	1	3	0	0	0	-21	-269	-403	-9	-1	0	4	-703	707
1132	0	0	0	0	0	0	-2	-411	-324	-1	0	0	0	-738	738
1133	1	2	6	0	0	0	0	-10	-6	0	0	0	9	-16	25
1134	0	6	1	0	0	0	-1	-13	-3	0	0	0	7	-17	24
1135	1	1	1	0	0	0	0	0	0	0	0	0	3	0	3
1136	0	0	0	0	0	0	0	0	-1	0	0	0	0	-1	1
1137	0	0	0	0	0	0	0	-2	0	0	0	0	0	-2	2
1138	0	0	0	0	0	0	0	0	-1	0	0	0	0	-1	1
1139	0	1	0	0	0	0	0	-7	0	0	0	0	1	-7	8
1140	0	1	1	0	0	0	0	-1	0	0	0	0	2	-1	3
1141	0	4	0	0	0	0	0	0	0	0	0	0	4	0	4
1142	0	0	6	0	0	0	0	0	0	0	0	0	6	0	6
1143	0	5	0	0	0	0	0	0	0	0	0	0	5	0	5
1144	1	2	90	0	0	0	0	-5	-10	0	0	0	93	-15	108
1145	0	8	0	0	0	0	0	0	0	0	0	0	8	0	8
1146	0	0	4	0	0	0	0	0	-3	0	0	0	4	-3	7
1147	0	1	0	0	0	0	0	0	0	0	0	0	1	0	1
1148	0	0	9	0	0	1	0	0	-1	0	0	0	10	-1	11
1149	0	3	4	0	0	0	0	0	0	0	0	0	7	0	7
1150	0	11	1	0	1	0	0	0	-5	0	0	0	13	-5	18
1151	0	0	4	1	0	0	0	-4	-1	0	0	0	5	-5	10
1152	0	0	38	0	0	0	-1	0	-1	0	0	0	38	-2	40
1153	0	259	111	0	0	0	0	0	-13	0	0	0	370	-13	383
1154	3	56	3	0	0	0	0	-6	-9	0	-1	0	62	-16	78
1155	1	2	4	0	0	0	-1	-13	-68	-3	0	0	7	-85	92
1156	0	3	14	0	0	0	-2	-22	-69	-4	-4	0	17	-101	118
1157	0	56	33	1	4	0	0	-17	-85	-2	-1	0	94	-105	199
1158	1	16	49	3	1	0	-4	-271	-311	-3	-1	0	70	-590	660
1159	0	35	81	0	0	0	0	-58	-42	0	0	0	116	-100	216
1160	2	112	19	1	0	0	-2	-233	-168	-3	0	-1	134	-407	541
1161	3	5	3	0	0	0	-3	-23	-59	0	0	0	11	-85	96
1162	1	13	10	2	1	0	-12	-664	-1105	-59	-7	0	27	-1847	1874
1163	0	5	15	3	0	0	-4	-245	-586	-14	-2	0	23	-851	874
1164	0	70	136	2	0	1	0	-74	-15	-3	0	0	209	-92	301
1165	0	19	42	0	1	0	-1	-30	-48	0	-1	0	62	-80	142
1166	1	105	14	6	1	0	-4	-78	-23	0	0	0	127	-105	232
1167	0	2	6	0	0	2	-8	-146	-62	-1	0	0	10	-217	227
1168	5	24	29	0	6	0	0	-13	-27	0	0	0	64	-40	104
1169	3	12	1	3	0	0	-1	-791	-22	0	-1	0	19	-815	834
1170	0	0	2	0	0	0	-3	-208	-110	-6	-1	-2	2	-330	332
1171	0	13	0	0	0	0	-4	-130	-514	-9	-6	0	13	-663	676
1172	2	2	1	0	0	0	0	-26	-23	0	-1	0	5	-50	55
1173	0	1	7	0	0	0	0	-25	-9	0	0	0	8	-34	42
1174	0	0	0	0	0	0	0	-2	0	0	0	0	0	-2	2
1175	0	0	1	0	0	0	0	0	-1	0	0	0	1	-1	2
1176	0	0	0	0	0	0	0	-1	-33	0	0	0	0	-34	34
1177	0	0	0	0	0	0	0	-10	-2	0	0	0	0	-12	12
1178	0	0	0	0	0	0	0	-1	-1	0	0	0	0	-2	2
1179	0	2	0	0	0	0	0	0	0	0	0	0	2	0	2
1180	0	0	0	0	0	0	0	0	0	0	0	0	0	0	0
1181	0	0	0	0	0	0	0	0	0	0	0	0	0	0	0
1182	0	0	0	0	0	0	0	-1	-2	0	0	0	0	-3	3
1183	0	2	0	0	0	0	0	-2	0	0	0	0	2	-2	4
1184	0	0	1	0	0	0	0	0	0	0	0	0	1	0	1
1185	0	9	4	0	0	0	0	0	0	0	0	0	13	0	13
1186	0	1	0	0	0	0	0	-3	-6	0	0	0	1	-9	10
1187	0	3	2	0	0	0	0	0	0	0	0	0	5	0	5
1188	0	1	1	0	0	0	0	0	-1	0	0	0	2	-1	3
1189	0	1	0	0	0	0	0	-1	-2	-3	0	0	1	-6	7
1190	0	4	3	1	0	0	0	-3	-1	0	0	0	8	-4	12
1191	0	0	2	0	0	0	0	0	-6	0	0	0	2	-6	8
1192	0	2	2	0	0	0	0	-7	-24	0	0	0	4	-31	35
1193	0	2	7	0	0	0	0	-12	-9	-1	0	0	9	-22	31
1194	0	2	19	0	0	0	0	-6	-39	0	-1	0	21	-46	67
1195	0	12	0	0	0	0	0	-1	-2	0	0	0	12	-3	15
1196	0	2	3	0	0	0	0	-6	-34	0	0	0	5	-40	45
1197	0	0	10	0	0	0	0	-19	-12	-1	0	0	10	-32	42
1198	0	9	7	0	1	1	0	-5	-13	-8	0	0	18	-26	44
1199	0	1	12	1	0	0	0	-37	-35	0	0	0	14	-72	86
1200	0	4	28	6	0	0	-2	-29	-47	-3	-2	0	38	-83	121
1201	0	11	16	1	0	0	0	-60	-65	0	0	0	28	-125	153
1202	1	4	8	0	0	0	-7	-188	-20	-3	0	-1	13	-219	232
1203	0	4	1	0	0	0	-4	-13	-91	-2	0	0	5	-110	115
1204	1	14	1	0	0	0	-1	-79	-39	-5	-2	0	16	-126	142
1205	1	0	4	0	0	0	0	-98	-55	-1	0	0	5	-154	159
1206	0	12	4	1	0	0	-2	-293	-246	-3	0	0	17	-544	561
1207	0	24	36	0	0	0	-5	-351	-776	0	0	0	60	-1132	1192
1208	1	100	0	0	0	0	-6	-20	-6	-1	0	0	101	-33	134
1209	3	2	16	0	0	0	0	-64	-78	0	-1	-1	21	-144	165
1210	0	0	0	0	0	0	-4	-122	-211	-14	-4	-2	0	-357	357
1211	0	2	0	1	0	0	-54	-2572	-2179	-113	-26	-5	3	-4949	4952
1212	1	0	116	0	0	1	-10	-168	-37	-7	-3	0	118	-225	343
1213	2	262	5	0	0	0	-5	-53	-238	-15	-8	-1	269	-320	589
1214	8	3	0	1	0	0	-3	-90	-13	-2	0	0	12	-108	120
1215	0	9	16	22	1	0	-1	-57	-84	0	0	0	48	-142	190
1216	0	25	103	2	1	0	-4	-262	-218	-6	0	0	131	-490	621
1217	0	55	8	0	3	1	-4	-98	-80	0	-1	0	67	-183	250
1218	4	5	38	20	0	0	-2	-45	-1	0	0	0	67	-48	115
1219	0	0	13	2	0	0	-17	-97	-31	-20	0	0	15	-165	180
1220	0	2	2	0	0	0	-1	-205	-230	-3	0	0	4	-439	443
1221	1	3	0	0	0	0	0	-71	-49	0	0	0	4	-120	124
1222	0	1	0	0	0	0	-6	0	0	0	0	0	1	-6	7
1223	0	1	0	0	0	0	-1	-32	-25	-3	0	0	1	-61	62
1224	0	0	0	1	0	0	-1	-10	-40	0	0	0	1	-51	52
1225	0	0	0	0	0	0	0	-26	-10	-1	0	0	0	-37	37
1226	0	5	1	0	0	0	0	0	-1	0	0	0	6	-1	7
1227	0	2	0	0	0	0	0	0	0	0	0	0	2	0	2
1228	0	1	3	0	0	0	0	-2	-1	0	0	0	4	-3	7
1229	0	18	0	0	0	0	-1	-20	-57	0	0	0	18	-78	96
1230	0	1	9	0	0	0	0	-217	-5	0	-1	0	10	-223	233
1231	0	14	0	0	0	0	0	-11	-12	-2	0	0	14	-25	39
1232	0	0	0	0	0	0	0	-2	-4	0	0	0	0	-6	6
1233	1	0	9	0	0	0	0	-3	-2	0	0	0	10	-5	15
1234	0	3	6	0	0	0	0	-50	-27	-1	0	0	9	-78	87
1235	0	36	9	0	0	0	0	-1	0	-2	0	0	45	-3	48
1236	1	19	1	0	0	0	0	0	-7	0	0	0	21	-7	28
1237	2	1	0	0	0	0	0	-16	-38	0	0	0	3	-54	57
1238	0	1	0	1	0	0	-1	-16	0	0	0	0	2	-17	19
1239	0	0	33	0	0	3	0	-8	-17	0	0	0	36	-25	61
1240	1	7	0	1	1	0	-1	-1	-3	-1	0	0	10	-6	16
1241	2	1	24	24	3	0	0	0	-1	0	0	0	54	-1	55
1242	0	7	185	1	0	2	0	-1	0	0	0	0	195	-1	196
1243	2	290	17	1	14	0	0	0	-3	0	0	0	324	-3	327
1244	7	17	11	24	2	0	0	-47	-33	0	0	0	61	-80	141
1245	1	54	1027	14	0	0	0	-15	-1	0	0	0	1096	-16	1112
1246	8	897	447	3	0	0	0	-1	0	0	0	0	1355	-1	1356
1247	14	138	39	0	1	0	0	0	0	0	0	0	192	0	192
1248	3	9	12	1	0	0	0	0	0	0	0	0	25	0	25
1249	0	2	4	0	0	0	0	-23	0	0	0	0	6	-23	29
1250	0	10	50	0	0	0	-48	-192	-888	-63	-8	0	60	-1199	1259
1251	1	110	36	5	0	0	-1	-49	-94	-6	0	0	152	-150	302
1252	3	21	131	1	1	0	0	-33	-34	-2	0	0	157	-69	226
1253	1	47	7	3	0	0	-12	-1435	-1113	-48	-12	0	58	-2620	2678
1254	1	14	129	0	0	0	-15	-345	-443	-10	-1	0	144	-814	958
1255	2	262	15	0	0	0	-3	-74	-71	-2	0	0	279	-150	429
1256	21	22	15	0	1	0	-2	-73	-66	-2	0	0	59	-143	202
1257	0	6	25	4	4	0	0	0	-1	0	0	0	39	-1	40
1258	0	25	41	8	0	0	0	-14	-1	0	0	0	74	-15	89
1259	0	22	686	2	6	0	0	-28	-35	0	-1	0	716	-64	780
1260	0	823	21	0	0	0	0	-30	-6	0	0	0	844	-36	880
1261	26	85	607	0	1	0	0	-2	-21	-2	0	0	719	-25	744
1262	4	134	15	7	0	0	-1	-37	-5	0	0	0	160	-43	203
1263	3	0	1	0	0	0	0	0	-2	0	0	0	4	-2	6
1264	0	0	0	0	0	0	0	-89	-49	0	0	0	0	-138	138
1265	0	0	0	0	0	0	-2	-21	-4	0	0	0	0	-27	27
1266	0	1	0	0	2	0	-1	0	-1	0	0	0	3	-2	5
1267	0	1	0	0	0	0	0	-1	0	0	0	0	1	-1	2
1268	0	0	0	0	0	0	0	-2	0	0	0	0	0	-2	2
1269	0	0	0	0	0	0	0	0	-1	0	0	0	0	-1	1
1270	0	8	1	1	0	0	-1	-2	-4	0	0	0	10	-7	17
1271	2	0	0	0	0	0	0	0	0	0	0	0	2	0	2
1272	0	2	0	0	0	0	0	-3	0	0	0	0	2	-3	5
1273	0	0	0	0	0	0	0	0	0	0	0	0	0	0	0
1274	0	0	2	0	0	0	0	0	0	0	0	0	2	0	2
1275	0	0	0	0	0	0	0	0	0	0	0	0	0	0	0
1276	0	0	0	0	0	0	0	0	0	0	0	0	0	0	0
1277	0	1	0	0	0	0	0	0	0	0	0	0	1	0	1
1278	0	0	0	0	0	0	0	0	0	0	0	0	0	0	0
1279	0	1	0	0	0	0	0	-2	-1	0	0	0	1	-3	4
1280	0	0	0	0	0	0	0	0	0	0	0	0	0	0	0
1281	0	0	0	0	0	0	0	-4	-13	0	0	0	0	-17	17
1282	0	0	0	0	0	0	0	-1	0	0	0	0	0	-1	1
1283	0	17	15	0	0	0	0	0	0	0	0	0	32	0	32
1284	1	11	0	1	0	1	0	-3	-3	-1	0	0	14	-7	21
1285	1	1	9	0	3	1	0	0	-6	0	0	0	15	-6	21
1286	0	8	2	4	1	2	0	0	0	0	0	0	17	0	17
1287	0	0	73	3	10	0	-4	-6	-23	-1	0	0	86	-34	120
1288	0	88	44	19	0	0	0	-15	-13	0	-1	0	151	-29	180
1289	3	98	1505	0	0	0	0	-10	-1	-3	0	0	1606	-14	1620
1290	0	745	21	0	0	0	0	-2	-3	0	0	0	766	-5	771
1291	24	52	21	5	1	0	0	-2	0	0	0	0	103	-2	105
1292	2	32	105	1	2	0	0	-19	-19	0	0	0	142	-38	180
1293	1	70	37	0	1	0	0	0	-2	0	0	0	109	-2	111
1294	2	83	90	2	1	1	-5	-14	-21	0	0	0	179	-40	219
1295	2	98	97	4	1	0	0	-9	-2	0	0	0	202	-11	213
1296	7	206	302	4	0	0	-7	-73	-46	-1	-1	0	519	-128	647
1297	3	230	147	6	2	0	0	-1	-2	0	0	0	388	-3	391
1298	7	230	94	4	2	0	-1	-3	-4	0	0	0	337	-8	345
1299	2	127	152	1	0	0	0	-5	-3	0	0	0	282	-8	290
1300	4	201	114	5	0	0	0	0	0	0	0	0	324	0	324
1301	3	20	75	0	0	0	0	0	0	0	0	0	98	0	98
1302	0	54	1	1	0	1	0	-4	-4	0	0	0	57	-8	65
1303	1	2	8	0	4	0	0	-7	-3	0	0	0	15	-10	25
1304	0	10	64	9	2	1	0	0	0	0	0	0	86	0	86
1305	0	8	41	7	1	0	0	-1	-2	0	0	0	57	-3	60
1306	0	0	3	0	0	0	0	-1	-7	0	0	0	3	-8	11
1307	0	3	9	0	0	0	0	-2	0	0	0	0	12	-2	14
1308	0	9	37	0	4	0	-1	0	-2	0	0	0	50	-3	53
1309	0	65	25	4	1	0	0	-1	0	0	0	0	95	-1	96
1310	0	1	1	0	0	0	0	0	0	0	0	0	2	0	2
1311	0	5	38	0	0	0	0	0	0	0	0	0	43	0	43
1312	2	140	22	1	0	0	-1	-1	-2	0	0	0	165	-4	169
1313	9	38	145	0	0	0	0	0	-3	0	0	0	192	-3	195
1314	0	1	0	0	0	0	0	0	0	0	0	0	1	0	1
1315	0	0	3	0	0	0	0	0	0	0	0	0	3	0	3
1316	0	3	0	0	0	0	-1	-6	-2	0	0	0	3	-9	12
1317	0	0	0	0	0	0	0	0	-1	0	0	0	0	-1	1
1318	0	0	0	0	0	0	0	-1	0	0	0	0	0	-1	1
1319	0	4	0	0	0	0	0	0	-2	-1	0	0	4	-3	7
1320	0	1	1	0	0	0	0	-2	-11	0	0	0	2	-13	15
1321	1	5	8	0	0	0	0	-2	-8	0	0	0	14	-10	24
1322	0	70	120	3	0	0	0	-2	0	0	0	0	193	-2	195
1323	4	78	137	0	0	0	0	-1	-1	0	0	0	219	-2	221
1324	3	245	20	0	0	0	0	-12	-1	0	0	0	268	-13	281
1325	4	9	15	1	0	0	0	-3	-12	-2	0	0	29	-17	46
1326	0	0	0	0	0	0	0	-1	-25	-1	-1	0	0	-28	28
1327	0	0	25	0	0	0	0	-5	-14	0	0	0	25	-19	44
1328	0	9	0	0	0	0	0	-10	-3	0	0	0	9	-13	22
1329	0	0	0	0	0	0	0	-1	-23	0	0	0	0	-24	24
1330	0	1	0	0	0	0	0	-22	-4	-2	-1	0	1	-29	30
1331	0	0	0	0	0	0	-3	-8	-76	0	-2	0	0	-89	89
1332	0	0	0	0	0	0	0	-4	-13	-1	0	0	0	-18	18
1333	0	0	0	0	0	0	-1	-12	-6	0	0	0	0	-19	19
1334	0	0	0	0	0	0	0	-105	-29	-2	0	0	0	-136	136
1335	0	0	0	0	0	0	0	-8	-11	0	-4	0	0	-23	23
1336	0	2	0	0	0	0	0	-95	-1	-5	0	0	2	-101	103
1337	0	0	0	0	0	0	0	-18	-162	-1	0	0	0	-181	181
1338	0	0	0	0	0	0	-3	-122	-12	-1	0	0	0	-138	138
1339	0	0	3	0	0	0	-1	-9	-3	0	0	0	3	-13	16
1340	0	10	1	0	0	0	-4	-18	-1	-2	0	0	11	-25	36
1341	1	1	0	0	0	0	0	-3	-13	0	0	0	2	-16	18
1342	0	1	0	0	0	0	0	-9	-18	0	0	0	1	-27	28
1343	0	1	3	0	0	1	0	-20	-27	0	0	0	5	-47	52
1344	0	0	1	0	0	0	0	-28	-9	-2	0	0	1	-39	40
1345	0	1	6	1	2	2	0	-7	-7	-1	-1	0	12	-16	28
1346	0	2	3	1	6	0	-2	-41	-29	-4	-1	0	12	-77	89
1347	0	29	22	9	4	1	-16	-148	-128	-3	-3	-1	65	-299	364
1348	0	22	263	3	1	0	-3	-14	-5	0	0	0	289	-22	311
1349	2	2501	217	28	0	0	-1	-10	-7	-1	-1	-1	2748	-21	2769
1350	34	274	69	1	0	0	-1	-16	-22	0	-1	0	378	-40	418
1351	16	216	146	9	1	1	0	-51	-138	0	0	0	389	-189	578
1352	13	96	61	1	0	0	-1	-218	-685	-23	-4	0	171	-931	1102
1353	3	72	170	6	0	0	-7	-68	-70	-1	-1	-2	251	-149	400
1354	2	58	162	0	0	1	0	-6	-4	0	-2	0	223	-12	235
1355	5	234	13	0	4	0	0	-6	-12	-1	0	0	256	-19	275
1356	3	6	7	4	0	4	-2	-31	-11	-5	0	0	24	-49	73
1357	3	4	100	0	2	0	-1	-42	-104	0	0	0	109	-147	256
1358	0	55	38	9	0	0	-23	-28	-8	0	0	0	102	-59	161
1359	3	68	25	0	1	0	-7	-109	-2	0	0	0	97	-118	215
1360	0	24	1	0	0	0	-2	-24	0	0	0	0	25	-26	51
1361	8	31	11	0	0	0	0	0	0	0	0	0	50	0	50
1362	0	2	1	0	0	0	0	0	0	0	0	0	3	0	3
1363	0	3	0	0	0	0	0	0	-1	0	0	0	3	-1	4
1364	0	0	0	0	0	0	0	-3	0	0	0	0	0	-3	3
1365	0	0	0	0	0	0	0	-1	0	0	0	0	0	-1	1
1366	0	0	0	0	0	0	0	-3	-11	0	0	0	0	-14	14
1367	0	0	6	0	1	0	0	-1	-6	0	0	0	7	-7	14
1368	0	16	57	7	0	0	0	0	-1	0	0	0	80	-1	81
1369	17	1152	299	1	0	1	0	-3	-3	0	0	0	1470	-6	1476
1370	11	111	3	0	0	0	0	-1	-7	0	0	0	125	-8	133
1371	16	31	46	4	2	0	0	-4	-1	0	0	0	99	-5	104
1372	0	76	311	10	0	0	0	-1	0	0	0	0	397	-1	398
1373	4	729	210	0	0	0	-1	0	-1	-1	0	0	943	-3	946
1374	19	382	14	1	0	0	0	0	-2	0	0	0	416	-2	418
1375	8	7	11	3	0	0	0	-2	0	0	0	0	29	-2	31
1376	0	6	27	0	0	0	0	0	0	0	0	0	33	0	33
1377	0	0	0	0	0	0	0	-1	-1	0	0	0	0	-2	2
1378	0	0	0	0	0	0	-3	-49	-17	0	0	0	0	-69	69
1379	0	0	0	0	0	0	-3	-98	-37	0	0	0	0	-138	138
1380	0	4	3	0	0	0	0	-1	0	0	0	0	7	-1	8
1381	0	3	1	0	0	0	0	-9	-1	0	0	0	4	-10	14
1382	0	0	1	0	0	0	0	0	0	0	0	0	1	0	1
1383	0	0	0	0	0	0	0	0	0	0	0	0	0	0	0
1384	0	0	0	0	0	0	0	-12	0	0	0	0	0	-12	12
1385	0	0	0	0	0	0	-3	0	0	0	0	0	0	-3	3
1386	0	0	0	0	0	0	0	0	0	0	0	0	0	0	0
1387	0	0	1	0	0	0	0	-7	-5	-1	-1	0	1	-14	15
1388	1	1	4	1	0	0	-6	-246	-341	-21	-4	0	7	-618	625
1389	0	0	0	0	1	0	0	0	-1	0	0	0	1	-1	2
1390	0	0	1	2	0	0	0	-9	-2	0	0	0	3	-11	14
1391	0	1	19	0	0	0	-1	-2	-3	-1	0	0	20	-7	27
1392	0	33	0	1	0	0	0	-4	-9	-1	0	0	34	-14	48
1393	0	0	5	0	0	0	0	-3	-8	0	-1	0	5	-12	17
1394	0	2	2	0	0	0	0	-1	-1	0	0	0	4	-2	6
1395	0	2	9	0	0	0	0	-4	-8	-2	0	0	11	-14	25
1396	0	2	0	1	0	0	0	-2	-15	-1	-1	0	3	-19	22
1397	1	1	11	2	0	0	-3	-33	-169	-3	0	0	15	-208	223
1398	0	0	12	1	0	0	-4	-148	-59	-3	0	0	13	-214	227
1399	0	6	40	0	0	0	-4	-80	-45	0	0	0	46	-129	175
1400	1	48	35	0	0	0	-2	-55	-162	0	0	0	84	-219	303
1401	1	30	25	0	0	0	-1	-73	-14	0	0	0	56	-88	144
1402	1	33	8	0	1	0	-6	-80	-77	-1	-1	0	43	-165	208
1403	2	4	0	2	0	0	0	-100	-56	0	0	0	8	-156	164
1404	0	1	26	1	0	1	-5	-2	-1	0	0	0	29	-8	37
1405	0	157	47	2	4	0	0	-12	-21	-3	0	0	210	-36	246
1406	2	3	4	16	0	0	-1	-3	-1	-1	-1	0	25	-7	32
1407	0	8	113	2	0	0	-1	0	0	0	0	0	123	-1	124
1408	5	269	29	0	0	0	0	-6	-1	0	0	0	303	-7	310
1409	52	44	2	0	0	1	-1	-28	-72	0	0	0	99	-101	200
1410	10	7	16	0	3	2	-2	-52	-11	-2	-1	0	38	-68	106
1411	0	48	45	7	6	2	-1	0	0	0	0	0	108	-1	109
1412	0	18	473	5	1	0	-4	-105	-341	0	-2	0	497	-452	949
1413	0	126	181	4	0	2	0	-25	-4	0	0	0	313	-29	342
1414	2	1	2	1	0	0	-1	0	0	0	0	0	6	-1	7
1415	1	10	9	0	0	0	-1	-14	0	0	0	0	20	-15	35
1416	0	55	27	0	0	0	0	0	0	-1	0	0	82	-1	83
1417	1	122	5	0	0	0	0	0	-12	-3	0	0	128	-15	143
1418	0	35	1	0	0	0	0	-1	-5	0	0	0	36	-6	42
1419	1	1	24	0	0	0	0	-5	0	-1	0	0	26	-6	32
1420	0	4	2	0	0	0	0	0	-9	0	0	0	6	-9	15
1421	0	0	2	0	0	0	0	-12	-3	0	0	0	2	-15	17
1422	0	0	17	1	0	0	0	-10	-6	-1	0	0	18	-17	35
1423	0	13	0	0	0	0	-5	-212	-152	-13	0	0	13	-382	395
1424	0	32	11	1	0	0	-1	-18	-41	-5	-1	0	44	-66	110
1425	0	19	13	0	2	0	0	-10	-8	0	0	0	34	-18	52
1426	0	0	1	3	1	0	0	-92	-92	-2	-6	-2	5	-194	199
1427	0	2	80	8	0	0	-1	-11	-3	0	-1	0	90	-16	106
1428	0	76	294	0	6	1	0	-1	-1	0	0	0	377	-2	379
1429	3	299	55	8	0	0	0	-15	-56	0	0	0	365	-71	436
1430	5	54	23	1	1	0	-11	-119	-19	-2	0	-2	84	-153	237
1431	0	51	57	0	0	0	-1	-23	-11	0	0	0	108	-35	143
1432	9	3	1	2	0	0	-21	-329	-999	-15	-4	-2	15	-1370	1385
1433	3	11	33	0	4	0	-10	-250	-64	-9	0	0	51	-333	384
1434	1	152	38	4	2	0	0	-2	-19	-2	0	0	197	-23	220
1435	11	16	26	0	0	0	0	-37	-69	-6	0	0	53	-112	165
1436	1	8	105	0	0	2	0	-11	-21	0	0	0	116	-32	148
1437	0	186	43	17	10	2	0	-7	-22	0	0	0	258	-29	287
1438	8	22	411	4	8	0	-19	-44	-196	-1	0	0	453	-260	713
1439	0	422	253	9	1	0	-1	-58	-1	-2	-1	0	685	-63	748
1440	14	293	443	2	3	1	-1	0	-30	-1	0	0	756	-32	788
1441	7	184	35	3	1	4	-1	-18	-19	-1	0	0	234	-39	273
1442	2	74	316	12	4	0	-1	-24	-36	-4	0	0	408	-65	473
1443	2	56	279	13	1	0	0	-2	-2	0	0	0	351	-4	355
1444	0	12	0	0	0	0	0	-38	0	0	0	0	12	-38	50
1445	0	0	0	0	0	0	-25	-3	-1	-3	-1	0	0	-33	33
1446	0	0	0	1	0	0	0	-2	-6	-1	0	0	1	-9	10
1447	0	0	0	0	0	0	0	0	0	0	0	0	0	0	0
1448	0	0	0	0	0	0	0	0	-1	-1	0	0	0	-2	2
1449	0	0	0	0	0	0	0	-1	-1	0	0	0	0	-2	2
1450	0	0	0	0	0	0	0	-1	-1	-1	0	0	0	-3	3
1451	0	0	23	7	9	0	0	-30	-21	0	0	0	39	-51	90
1452	0	17	15	18	0	0	-3	-7	-3	0	0	0	50	-13	63
1453	1	47	456	2	0	0	0	0	-3	0	0	0	506	-3	509
1454	0	44	6	0	0	8	0	-10	-5	0	0	0	58	-15	73
1455	1	5	0	0	4	0	0	0	-9	0	0	0	10	-9	19
1456	0	10	28	58	10	0	0	0	0	0	0	0	106	0	106
1457	0	6	1236	29	0	0	0	0	0	0	0	0	1271	0	1271
1458	0	619	184	4	1	0	0	-1	-4	0	0	0	808	-5	813
1459	8	92	24	0	0	0	0	0	-3	0	0	0	124	-3	127
1460	8	53	14	0	0	0	0	-12	-4	0	0	0	75	-16	91
1461	0	1	0	1	0	0	0	-2	-3	0	0	0	2	-5	7
1462	0	11	315	3	0	1	0	-2	-2	0	0	0	330	-4	334
1463	0	183	23	0	1	0	0	0	-1	0	0	0	207	-1	208
1464	0	25	1	2	0	0	0	0	-1	0	0	0	28	-1	29
1465	7	95	366	4	0	0	0	-1	0	0	0	0	472	-1	473
1466	0	349	158	0	3	1	0	0	0	0	0	0	511	0	511
1467	16	80	15	9	0	0	0	-1	0	0	0	0	120	-1	121
1468	0	3	45	1	0	0	0	0	0	0	0	0	49	0	49
1469	0	66	14	0	0	0	0	0	0	0	0	0	80	0	80
1470	0	6	2	0	0	0	0	0	0	0	0	0	8	0	8
1471	0	0	0	1	0	0	0	-2	-10	0	0	-1	1	-13	14
1472	0	0	0	0	0	0	0	-1	-1	0	0	0	0	-2	2
1473	0	1	1	0	0	0	0	-1	-1	-1	0	0	2	-3	5
1474	0	1	3	0	0	0	0	-1	0	0	0	0	4	-1	5
1475	0	0	0	0	3	0	-1	-194	-767	-5	-2	-3	3	-972	975
1476	0	0	0	0	0	0	-6	-864	-58	-9	-1	0	0	-938	938
1477	1	1	28	1	0	0	-42	-987	-171	0	0	0	31	-1200	1231
1478	0	23	2	0	0	0	-3	-36	-5	0	0	0	25	-44	69
1479	2	45	5	0	0	0	-5	0	-10	0	0	0	52	-15	67
1480	0	2	0	0	0	0	0	-2	-3	0	-1	0	2	-6	8
1481	0	0	0	0	0	0	0	-12	-16	0	0	0	0	-28	28
1482	0	1	1	0	0	0	-1	-86	-35	-1	-1	0	2	-124	126
1483	0	1	0	0	0	0	0	-44	-29	0	0	0	1	-73	74
1484	0	0	0	0	0	0	-14	-270	-308	-3	0	0	0	-595	595
1485	0	2	1	0	0	1	-1	-95	-68	-11	-1	0	4	-176	180
1486	1	40	6	0	0	0	-3	-173	-991	-12	-3	0	47	-1182	1229
1487	1	5	1	0	0	0	0	-139	-254	-3	-3	0	7	-399	406
1488	0	7	3	0	1	0	-7	-90	-72	-1	0	0	11	-170	181
1489	0	4	24	0	0	0	-13	-449	-613	-4	-3	0	28	-1082	1110
1490	0	17	4	0	0	0	-36	-1886	-1974	-73	-3	-1	21	-3973	3994
1491	0	0	0	0	0	0	-7	-69	-26	-1	0	0	0	-103	103
1492	0	4	1	2	0	0	-5	-6	-3	0	0	0	7	-14	21
1493	0	1	9	0	1	0	-1	-1	-3	0	0	0	11	-5	16
1494	0	5	3	0	0	0	0	0	0	0	0	0	8	0	8
1495	0	14	39	0	0	0	0	0	-1	0	0	0	53	-1	54
1496	0	15	0	0	0	0	0	0	-1	0	0	0	15	-1	16
1497	0	1	0	0	0	0	0	-1	-2	0	0	0	1	-3	4
1498	0	0	2	0	0	0	0	-3	-2	0	0	-1	2	-6	8
1499	0	4	2	0	0	0	0	-42	-3	-1	-1	0	6	-47	53
1500	0	0	0	0	0	0	-3	-17	-1	-1	-2	0	0	-24	24
1501	0	9	1	0	0	0	0	-10	-188	-6	-2	-1	10	-207	217
1502	0	2	3	0	1	2	0	-180	-48	-6	0	0	8	-234	242
1503	0	6	5	0	6	1	-3	-32	-76	-2	0	0	18	-113	131
1504	0	14	56	30	3	0	-3	-78	-15	-1	0	0	103	-97	200
1505	0	30	439	14	1	0	-2	-8	-11	0	0	0	484	-21	505
1506	0	143	20	3	0	0	-2	-4	-26	0	0	0	166	-32	198
1507	3	1	1	4	0	0	-6	-222	-16	-1	-3	0	9	-248	257
1508	2	6	387	1	1	0	0	-8	-2	-1	-1	0	397	-12	409
1509	0	15	0	0	0	0	-1	-6	-52	0	0	0	15	-59	74
1510	9	1	13	0	0	0	-4	-210	-38	-1	-2	0	23	-255	278
1511	1	28	225	4	0	0	-1	-60	-63	0	-2	0	258	-126	384
1512	3	55	22	0	0	2	-25	-483	-543	-48	0	-1	82	-1100	1182
1513	3	26	36	0	0	0	0	-75	-97	0	0	0	65	-172	237
1514	8	22	30	3	21	17	0	-21	-24	0	0	0	101	-45	146
1515	1	5	34	3	0	0	-1	-15	-4	0	0	0	43	-20	63
1516	0	3	4	0	0	0	-1	-7	-7	0	0	0	7	-15	22
1517	3	17	30	3	0	0	0	-5	-5	0	0	0	53	-10	63
1518	0	13	24	1	0	0	0	0	-1	0	0	0	38	-1	39
1519	0	14	102	0	0	0	0	-39	-32	-1	0	0	116	-72	188
1520	0	19	14	1	2	0	0	-13	-3	0	0	0	36	-16	52
1521	0	16	32	0	0	0	0	0	0	0	0	0	48	0	48
1522	0	4	5	1	1	0	0	0	0	0	0	0	11	0	11
1523	1	2	13	2	0	0	0	0	0	0	0	0	18	0	18
1524	0	9	7	0	1	0	0	-1	-1	0	0	0	17	-2	19
1525	0	9	74	0	0	0	0	0	0	0	0	0	83	0	83
1526	0	30	37	0	0	0	0	0	-1	0	0	0	67	-1	68
1527	1	31	11	0	0	0	0	0	-3	0	0	0	43	-3	46
1528	0	5	8	0	1	0	0	-5	-19	0	0	0	14	-24	38
1529	0	5	14	1	0	0	0	0	0	0	0	0	20	0	20
1530	0	5	30	0	0	0	-2	0	-1	0	0	0	35	-3	38
1531	0	11	1	0	0	0	0	-1	-2	0	0	0	12	-3	15
1532	0	2	0	1	0	0	0	0	0	0	0	0	3	0	3
1533	0	0	0	0	0	0	0	-2	-1	0	0	0	0	-3	3
1534	0	2	0	1	0	0	-2	0	-3	0	0	0	3	-5	8
1535	0	3	0	0	1	0	0	-43	-10	0	0	0	4	-53	57
1536	0	0	5	0	0	0	0	-2	0	0	0	0	5	-2	7
1537	0	34	24	0	0	0	0	0	0	0	0	0	58	0	58
1538	4	26	2	0	0	0	0	-1	0	0	0	0	32	-1	33
1539	1	4	0	0	0	0	0	0	0	0	0	0	5	0	5
1540	0	0	0	0	0	0	0	-3	0	0	0	0	0	-3	3
1541	0	0	0	0	0	0	0	-4	-34	0	0	0	0	-38	38
1542	0	0	0	0	0	0	0	-15	0	-2	0	0	0	-17	17
1543	0	3	8	0	0	0	-1	-5	-13	0	0	0	11	-19	30
1544	0	5	0	0	0	0	0	-11	-4	0	0	0	5	-15	20
1545	0	1	0	0	0	0	0	-1	-1	0	0	0	1	-2	3
1546	0	1	1	0	0	0	0	-3	0	-1	0	0	2	-4	6
1547	0	7	1	2	0	0	0	0	0	0	0	0	10	0	10
1548	1	2	0	0	0	0	0	-6	-1	0	0	0	3	-7	10
1549	0	0	0	0	0	0	0	-5	-7	0	0	0	0	-12	12
1550	0	3	0	0	0	2	0	0	0	0	0	0	5	0	5
1551	0	3	5	1	5	0	0	0	0	0	0	0	14	0	14
1552	0	3	12	15	5	0	0	-17	-1	0	0	0	35	-18	53
1553	0	2	43	3	2	0	0	-2	0	0	0	0	50	-2	52
1554	0	127	50	5	0	0	0	0	0	0	0	0	182	0	182
1555	4	58	114	1	1	0	-1	-13	-10	0	0	0	178	-24	202
1556	2	953	352	8	3	0	0	-29	-2	0	0	0	1318	-31	1349
1557	2	119	37	3	0	0	0	-1	0	0	0	0	161	-1	162
1558	0	108	43	0	0	0	0	-2	-5	0	0	0	151	-7	158
1559	1	69	164	1	0	0	0	-8	0	0	0	0	235	-8	243
1560	0	80	228	0	0	0	0	0	0	0	0	0	308	0	308
1561	4	192	11	1	0	0	0	-1	0	0	0	0	208	-1	209
1562	5	9	2	1	0	0	0	0	-2	0	0	0	17	-2	19
1563	1	48	81	8	2	0	0	-1	-3	0	0	0	140	-4	144
1564	0	2	1	0	0	0	0	0	-1	0	0	0	3	-1	4
1565	0	0	1	0	0	0	0	-2	-8	0	0	0	1	-10	11
1566	0	2	2	0	0	0	0	-1	-2	0	0	0	4	-3	7
1567	1	3	33	0	0	0	0	0	0	0	0	0	37	0	37
1568	0	17	2	0	0	0	0	-1	-1	0	0	0	19	-2	21
1569	6	42	53	6	4	0	0	-3	0	0	0	0	111	-3	114
1570	4	21	27	0	0	0	0	0	-1	0	0	0	52	-1	53
1571	0	9	29	3	1	0	0	-5	-3	-2	0	0	42	-10	52
1572	0	22	22	0	0	0	0	-6	-10	0	0	0	44	-16	60
1573	0	19	9	0	0	0	0	-8	-3	0	0	0	28	-11	39
1574	0	6	31	2	0	0	0	-1	-52	0	0	0	39	-53	92
1575	0	56	8	4	0	0	0	-4	0	0	0	0	68	-4	72
1576	0	0	6	0	0	0	-1	0	0	0	0	0	6	-1	7
1577	6	679	13	1	0	0	0	0	-1	0	0	0	699	-1	700
1578	13	44	96	7	17	1	0	-1	-5	0	0	0	178	-6	184
1579	4	113	198	14	15	2	0	-2	-4	0	0	0	346	-6	352
1580	5	381	908	26	4	2	0	-2	0	0	0	0	1326	-2	1328
1581	2	171	342	3	5	0	0	0	0	0	0	0	523	0	523
1582	0	0	0	0	0	0	0	0	0	0	0	0	0	0	0
1583	0	0	0	0	0	0	0	0	0	0	0	0	0	0	0
1584	0	0	0	0	0	0	0	0	0	0	0	0	0	0	0
1585	0	0	0	0	0	0	0	0	-7	0	0	0	0	-7	7
1586	0	8	0	0	0	0	0	-3	0	0	0	0	8	-3	11
1587	0	9	1	0	0	0	0	0	0	0	0	0	10	0	10
1588	0	2	0	0	0	0	0	0	0	0	0	0	2	0	2
1589	0	1	0	0	0	0	0	0	0	0	0	0	1	0	1
1590	0	0	0	0	0	0	0	0	0	0	0	0	0	0	0
1591	0	0	0	0	0	0	0	0	0	0	0	0	0	0	0
1592	0	0	0	0	0	0	0	0	0	0	0	0	0	0	0
1593	0	0	0	0	0	0	0	0	0	0	0	0	0	0	0
1594	0	0	0	0	0	0	0	0	-1	0	0	0	0	-1	1
1595	0	0	0	0	0	0	0	-2	-1	0	0	0	0	-3	3
1596	0	8	1	0	0	0	0	-11	-1	0	0	0	9	-12	21
1597	0	1	0	0	0	0	0	0	0	0	0	0	1	0	1
1598	0	0	0	0	0	0	0	0	0	0	0	0	0	0	0
1599	0	4	2	0	0	0	0	-1	-2	-3	0	0	6	-6	12
1600	0	6	0	0	0	0	0	-2	-10	-1	0	0	6	-13	19
1601	0	2	1	0	0	0	0	-7	0	0	0	0	3	-7	10
1602	0	0	2	1	0	0	0	0	0	0	0	0	3	0	3
1603	0	4	3	0	0	0	0	0	-1	0	0	0	7	-1	8
1604	0	2	0	0	0	0	0	0	-5	0	0	0	2	-5	7
1605	0	0	0	0	0	0	0	-40	-56	-1	0	0	0	-97	97
1606	0	0	0	0	0	0	-3	-173	-70	-3	0	0	0	-249	249
1607	0	1	4	0	0	0	0	-9	-16	0	0	0	5	-25	30
1608	0	1	1	0	0	0	0	-19	0	-1	0	0	2	-20	22
1609	0	1	0	0	0	0	-1	-2	-45	0	0	0	1	-48	49
1610	0	2	1	1	0	0	0	-9	0	0	0	0	4	-9	13
1611	0	6	37	0	0	0	-1	-66	-95	0	0	0	43	-162	205
1612	0	0	0	0	0	0	0	0	0	0	0	0	0	0	0
1613	0	2	5	0	0	0	0	-1	-1	-1	0	0	7	-3	10
1614	0	2	2	0	0	0	0	0	0	0	0	0	4	0	4
1615	0	2	1	0	0	0	0	0	0	0	0	0	3	0	3
1616	0	0	0	0	0	0	0	0	0	0	0	0	0	0	0
1617	0	0	0	0	0	0	0	0	0	0	0	0	0	0	0
1618	0	0	0	0	0	0	0	0	-7	0	0	0	0	-7	7
1619	0	0	1	0	0	0	0	-3	0	0	0	0	1	-3	4
1620	0	1	5	0	0	0	0	-2	0	0	0	0	6	-2	8
1621	0	0	0	0	0	0	0	-1	-12	0	0	0	0	-13	13
1622	0	0	0	0	0	0	0	-27	0	0	0	0	0	-27	27
1623	0	1	0	1	0	0	0	0	0	0	-1	0	2	-1	3
1624	2	6	0	0	0	0	0	0	0	-1	0	0	8	-1	9
1625	0	2	3	0	0	0	0	0	-10	-1	0	0	5	-11	16
1626	0	0	2	1	0	0	0	-4	-5	0	0	0	3	-9	12
1627	0	4	2	1	0	0	-1	-24	-65	0	0	0	7	-90	97
1628	0	0	0	0	0	0	-2	-19	-11	0	0	0	0	-32	32
1629	0	3	4	0	0	0	-2	-25	-4	0	0	0	7	-31	38
1630	0	0	0	0	0	0	-1	-19	-18	0	0	0	0	-38	38
1631	1	6	0	0	0	0	-1	-121	-11	0	0	0	7	-133	140
1632	0	26	5	2	0	0	-2	-7	0	0	0	0	33	-9	42
1633	4	17	57	1	0	0	0	0	-3	0	0	0	79	-3	82
1634	0	37	6	0	0	0	0	-26	-22	0	0	0	43	-48	91
1635	2	64	2	0	0	0	0	0	0	0	0	0	68	0	68
1636	1	6	0	0	0	0	0	0	-1	0	0	0	7	-1	8
1637	0	0	0	0	0	0	0	0	0	0	0	0	0	0	0
1638	0	0	0	0	0	0	0	-56	-139	-1	-1	0	0	-197	197
1639	0	0	0	0	0	0	-1	-37	-4	0	0	-1	0	-43	43
1640	0	0	0	0	0	0	0	-38	-28	-1	0	0	0	-67	67
1641	0	0	0	0	0	0	-1	-171	-64	-5	0	-1	0	-242	242
1642	0	0	0	0	0	0	-3	-31	-101	-1	0	0	0	-136	136
1643	0	23	187	0	0	0	-18	-98	-385	-11	0	-1	210	-513	723
1644	0	62	55	4	0	0	-4	-32	-82	-3	-1	0	121	-122	243
1645	9	54	10	1	0	0	-4	-443	-504	-11	-10	-2	74	-974	1048
1646	0	13	3	0	0	0	0	-9	-6	-1	0	0	16	-16	32
1647	1	7	5	0	0	0	-2	-97	-40	-1	0	0	13	-140	153
1648	0	6	22	0	1	0	0	-11	-26	0	0	0	29	-37	66
1649	0	75	5	0	0	0	0	-19	0	0	0	0	80	-19	99
1650	1	3	1	0	0	0	-1	-5	-5	0	0	0	5	-11	16
1651	0	0	0	0	0	0	-3	-209	0	0	0	0	0	-212	212
1652	0	0	0	0	0	0	-1	-2	-2	0	0	0	0	-5	5
1653	0	3	0	0	0	0	0	0	0	0	0	0	3	0	3
1654	0	0	0	0	0	0	0	0	-19	-1	0	0	0	-20	20
1655	0	0	0	0	0	0	0	-18	-102	0	0	0	0	-120	120
1656	0	1	0	0	0	0	0	-24	-17	-1	0	0	1	-42	43
1657	0	1	15	0	0	0	0	-10	-23	0	0	0	16	-33	49
1658	0	27	0	0	0	0	0	-33	-1	0	0	0	27	-34	61
1659	0	0	13	0	1	0	0	0	0	-1	0	0	14	-1	15
1660	0	12	38	3	0	0	0	0	-12	0	0	0	53	-12	65
1661	0	13	8	0	0	0	0	-3	0	0	0	0	21	-3	24
1662	0	14	52	0	0	0	0	-2	-2	-1	0	0	66	-5	71
1663	0	18	3	0	0	0	-1	-6	-49	-3	0	0	21	-59	80
1664	1	7	3	2	0	0	0	-5	-9	-1	0	0	13	-15	28
1665	0	3	41	0	0	0	-1	-1	-11	0	0	0	44	-13	57
1666	0	47	19	0	0	0	0	-7	0	0	0	0	66	-7	73
1667	0	3	7	0	0	0	0	0	-1	0	0	0	10	-1	11
1668	0	6	0	0	0	0	0	-3	-51	0	0	0	6	-54	60
1669	0	0	0	0	0	0	-3	-225	-62	-1	0	0	0	-291	291
1670	0	1	1	0	0	0	0	-4	0	0	0	0	2	-4	6
1671	0	0	0	0	0	0	0	0	0	0	-1	0	0	-1	1
1672	0	0	0	0	0	0	0	0	0	0	0	0	0	0	0
1673	0	0	1	0	0	0	0	-4	-1	0	0	0	1	-5	6
1674	0	0	0	0	0	0	0	0	0	0	0	0	0	0	0
1675	0	0	0	0	0	0	0	-1	-12	0	0	0	0	-13	13
1676	0	0	0	0	0	0	0	0	0	0	0	0	0	0	0
1677	0	0	0	0	0	0	0	-5	-13	0	0	0	0	-18	18
1678	0	0	0	0	0	0	0	-47	-11	0	0	0	0	-58	58
1679	0	3	21	0	0	0	0	-8	-2	0	0	0	24	-10	34
1680	0	6	3	0	0	0	0	-1	-1	0	0	0	9	-2	11
1681	0	7	0	0	0	0	-1	-23	-3	0	-1	0	7	-28	35
1682	0	1	2	0	0	0	0	-22	-19	0	0	0	3	-41	44
1683	0	2	2	0	0	0	0	-6	-5	0	0	0	4	-11	15
1684	0	1	5	0	0	0	0	-7	-5	-1	-1	0	6	-14	20
1685	0	3	6	1	1	0	-4	-34	-51	-3	0	0	11	-92	103
1686	0	5	4	0	2	0	0	-44	-80	-4	-2	0	11	-130	141
1687	0	23	22	2	0	0	0	-10	-16	0	0	0	47	-26	73
1688	0	12	118	13	0	0	0	-3	-1	0	0	0	143	-4	147
1689	1	37	408	0	0	0	-1	-13	0	-2	-2	0	446	-18	464
1690	1	345	1	0	0	0	-1	-1	-52	-2	0	0	347	-56	403
1691	6	6	6	1	0	1	0	-1	-4	-1	0	0	20	-6	26
1692	0	16	28	0	1	0	-3	-30	-23	0	0	0	45	-56	101
1693	0	2	4	5	0	0	0	-18	-1	0	0	0	11	-19	30
1694	3	6	89	7	3	2	-1	-1	-11	0	0	0	110	-13	123
1695	0	40	27	4	4	0	0	0	-12	-1	0	0	75	-13	88
1696	0	13	73	7	1	0	-1	-8	-13	0	0	0	94	-22	116
1697	0	27	242	4	4	1	-1	-13	-19	0	0	0	278	-33	311
1698	1	51	29	2	2	1	-1	-18	-19	-1	0	0	86	-39	125
1699	1	37	185	14	6	0	0	-1	-3	0	0	0	243	-4	247
1700	0	17	21	14	0	0	-1	-8	-9	-1	0	0	52	-19	71
1701	2	90	185	1	4	1	-1	-14	-4	-1	-1	0	283	-21	304
1702	7	191	48	11	5	0	0	-49	-31	-1	-1	0	262	-82	344
1703	26	99	107	14	0	0	-2	-90	-11	-1	-2	0	246	-106	352
1704	8	104	1419	2	5	1	0	-41	-32	0	0	0	1539	-73	1612
1705	65	493	1	2	1	0	-7	-132	-126	-2	-1	0	562	-268	830
1706	6	21	135	2	1	1	-2	-54	-68	-3	0	0	166	-127	293
1707	1	261	137	4	11	3	-2	-71	-113	-25	0	0	417	-211	628
1708	10	85	72	11	9	5	-2	-29	-70	-3	0	0	192	-104	296
1709	1	20	43	9	0	0	0	-10	0	0	0	0	73	-10	83
1710	2	98	1265	38	6	1	0	-1	0	0	0	0	1410	-1	1411
1711	1	473	177	2	3	0	0	-2	-3	0	-1	0	656	-6	662
1712	11	326	49	16	2	0	0	-2	-1	-1	0	0	404	-4	408
1713	5	45	429	1	0	1	0	-1	-1	0	-1	0	481	-3	484
1714	2	371	7	3	2	0	0	0	0	0	0	0	385	0	385
1715	5	13	192	8	1	0	0	0	-14	0	0	0	219	-14	233
1716	0	40	46	1	0	0	-1	-5	-1	0	0	0	87	-7	94
1717	2	64	140	1	0	0	-1	0	-8	0	0	0	207	-9	216
1718	2	99	38	2	1	0	0	-92	-56	0	0	0	142	-148	290
1719	0	0	0	0	0	0	-1	-6	-10	0	0	0	0	-17	17
1720	3	41	25	3	0	0	0	-3	-15	0	0	0	72	-18	90
1721	1	38	66	2	6	1	0	-5	-2	0	0	0	114	-7	121
1722	2	34	98	7	0	0	-1	-7	-1	0	0	0	141	-9	150
1723	1	341	71	2	0	0	0	0	0	0	0	0	415	0	415
1724	0	8	5	0	0	0	0	-1	0	0	0	0	13	-1	14
1725	0	0	0	0	0	0	0	-2	0	0	0	0	0	-2	2
1726	0	0	0	0	0	0	-1	0	-2	0	0	0	0	-3	3
1727	0	0	0	0	0	0	0	-9	-5	0	0	0	0	-14	14
1728	0	0	0	0	0	0	0	-38	-7	0	0	0	0	-45	45
1729	0	0	0	0	0	0	-1	-2	-1	0	0	0	0	-4	4
1730	0	1	1	0	0	0	0	0	0	0	0	0	2	0	2
1731	0	0	0	0	0	0	0	0	0	0	0	0	0	0	0
1732	0	1	0	0	0	0	0	0	0	0	0	0	1	0	1
1733	0	0	0	0	0	0	0	0	0	0	0	0	0	0	0
1734	0	0	0	0	0	0	0	0	0	0	0	0	0	0	0
1735	0	0	0	0	0	0	0	-6	-2	0	0	0	0	-8	8
1736	0	0	0	0	0	0	0	0	0	0	0	0	0	0	0
1737	0	0	0	0	0	0	0	0	0	0	0	0	0	0	0
1738	0	0	0	0	0	0	-2	-10	-20	0	0	0	0	-32	32
1739	0	0	0	0	0	0	-3	-2	0	0	0	0	0	-5	5
1740	0	0	27	0	0	0	0	0	0	0	0	0	27	0	27
1741	0	129	4	0	0	0	0	0	0	-1	0	0	133	-1	134
1742	2	8	0	0	0	0	0	0	-2	0	0	0	10	-2	12
1743	0	3	1	0	0	0	0	-6	-4	0	0	0	4	-10	14
1744	0	1	4	0	0	0	0	-61	-32	-1	0	0	5	-94	99
1745	0	0	0	0	0	0	0	-14	0	0	0	0	0	-14	14
1746	0	0	1	0	0	0	-2	-85	-10	-1	0	0	1	-98	99
1747	0	12	0	0	0	0	0	0	-1	0	0	0	12	-1	13
1748	0	0	1	1	0	0	0	0	-8	-2	0	0	2	-10	12
1749	0	0	1	1	0	0	0	-8	-9	0	0	0	2	-17	19
1750	0	0	5	0	0	0	-1	-110	-142	-4	0	0	5	-257	262
1751	0	22	12	0	2	0	-11	-561	-495	-10	-2	0	36	-1079	1115
1752	2	2	4	0	0	0	-2	-17	-5	-14	0	-1	8	-39	47
1753	0	18	32	0	0	0	-3	-11	-250	-2	-2	0	50	-268	318
1754	0	79	24	1	0	0	0	-26	-27	0	-1	0	104	-54	158
1755	2	26	2	1	0	0	-4	-304	-212	-10	0	0	31	-530	561
1756	0	0	0	0	0	0	-5	-69	-147	-5	0	0	0	-226	226
1757	0	1	1	1	0	0	-2	-10	-13	0	0	0	3	-25	28
1758	0	4	218	1	0	0	-1	-29	-24	0	0	0	223	-54	277
1759	0	11	1	1	1	0	-8	-33	-48	-7	0	0	14	-96	110
1760	3	1	26	0	0	0	-2	-5	-9	0	-1	0	30	-17	47
1761	4	70	18	0	0	0	0	-5	0	0	0	0	92	-5	97
1762	2	106	4	0	0	0	0	-32	-12	0	0	0	112	-44	156
1763	3	3	9	0	0	0	-1	-11	-2	-1	0	0	15	-15	30
1764	1	36	5	0	0	0	0	0	-1	0	0	0	42	-1	43
1765	0	1	6	1	0	0	0	-14	0	-2	0	0	8	-16	24
1766	0	0	1	0	0	0	0	0	-34	-3	-2	0	1	-39	40
1767	0	0	0	0	0	0	0	-64	-36	-39	-1	0	0	-140	140
1768	0	0	0	0	0	0	0	-26	-63	0	0	0	0	-89	89
1769	0	0	0	0	0	0	0	-472	-84	-5	-3	-1	0	-565	565
1770	0	0	0	0	0	0	-9	-69	-130	-4	0	-2	0	-214	214
1771	0	2	0	0	0	0	0	-60	-85	-2	-2	0	2	-149	151
1772	0	1	1	1	0	0	-1	-1	-1	0	0	0	3	-3	6
1773	2	3	7	1	1	0	-1	-8	-34	-1	0	0	14	-44	58
1774	0	4	15	6	1	1	0	-15	-14	0	0	0	27	-29	56
1775	0	9	386	4	2	0	-1	-1	0	0	0	0	401	-2	403
1776	1	220	108	17	0	0	0	0	0	0	0	0	346	0	346
1777	5	46	306	2	0	0	0	0	-1	0	0	0	359	-1	360
1778	0	214	14	0	0	0	0	-4	0	0	0	0	228	-4	232
1779	6	81	49	0	2	0	0	-1	-1	0	0	0	138	-2	140
1780	1	13	41	4	0	0	0	-2	-1	0	-1	0	59	-4	63
1781	0	12	17	0	0	0	0	-3	0	-8	0	0	29	-11	40
1782	1	70	3	0	0	1	0	-1	-9	0	0	0	75	-10	85
1783	1	14	15	2	0	0	0	-6	-1	0	0	0	32	-7	39
1784	0	3	10	5	0	0	0	-14	-19	0	-1	0	18	-34	52
1785	0	14	23	0	0	0	0	-8	0	0	0	0	37	-8	45
1786	0	11	13	0	0	0	0	0	-1	0	0	0	24	-1	25
1787	3	35	4	0	0	0	0	0	-2	0	0	0	42	-2	44
1788	2	8	17	1	0	0	0	-1	0	0	0	0	28	-1	29
1789	1	7	8	1	1	0	0	-3	-5	0	0	0	18	-8	26
1790	1	139	78	28	0	2	0	-3	0	0	0	0	248	-3	251
1791	1	34	318	4	4	0	-1	0	0	0	0	0	361	-1	362
1792	1	310	24	6	0	2	0	-1	0	-2	0	0	343	-3	346
1793	1	1	6	0	0	0	0	-12	-7	0	0	0	8	-19	27
1794	0	12	0	0	0	0	-2	-45	-38	0	0	0	12	-85	97
1795	1	10	9	0	0	0	-6	-57	-36	-1	-1	0	20	-101	121
1796	0	10	11	6	0	0	0	-24	-7	0	0	0	27	-31	58
1797	0	9	39	0	0	0	0	-7	-4	-1	0	0	48	-12	60
1798	1	21	11	0	0	0	-1	-80	-45	0	0	0	33	-126	159
1799	0	15	3	0	0	0	-68	-379	-164	-44	-7	0	18	-662	680
1800	0	8	8	0	0	0	-4	-29	-46	-6	0	0	16	-85	101
1801	3	33	14	2	0	0	0	-1	-2	0	0	0	52	-3	55
1802	0	3	8	0	0	0	0	-3	0	0	0	0	11	-3	14
1803	0	5	5	1	0	0	-3	-20	-10	-1	0	0	11	-34	45
1804	1	5	18	0	0	1	-3	-25	-23	-1	-1	0	25	-53	78
1805	0	0	0	0	1	0	0	-7	-5	0	0	0	1	-12	13
1806	1	26	9	32	0	0	0	-5	-7	0	0	0	68	-12	80
1807	0	0	62	0	0	0	0	-4	0	0	0	0	62	-4	66
1808	0	245	8	0	0	2	0	0	0	0	0	0	255	0	255
1809	15	12	1	1	0	0	0	0	0	0	0	0	29	0	29
1810	0	1	79	1	0	0	0	-1	-6	0	0	0	81	-7	88
1811	1	190	11	5	2	2	0	-5	0	0	0	0	211	-5	216
1812	1	5	206	0	1	5	0	0	0	0	0	0	218	0	218
1813	1	334	21	11	8	0	0	0	0	0	0	0	375	0	375
1814	1	1	1	3	0	0	0	0	0	0	0	0	6	0	6
1815	0	0	0	0	0	0	0	0	-12	0	-1	0	0	-13	13
1816	1	8	1	0	0	0	0	-1	-10	-1	0	0	10	-12	22
1817	1	0	0	0	0	0	0	-2	-12	0	0	0	1	-14	15
1818	0	0	1	0	0	0	-1	-89	-5	0	0	0	1	-95	96
1819	0	0	13	0	0	0	-3	-5	-11	0	0	0	13	-19	32
1820	0	47	0	0	4	0	0	-3	-3	0	0	0	51	-6	57
1821	1	1	41	3	0	0	0	-12	-2	0	0	0	46	-14	60
1822	0	40	50	1	0	0	0	-43	-18	0	-1	0	91	-62	153
1823	1	339	8	3	0	0	0	-28	-12	0	0	0	351	-40	391
1824	16	6	76	2	0	0	0	0	-3	0	0	0	100	-3	103
1825	3	123	21	0	0	0	0	-15	-39	0	-1	0	147	-55	202
1826	3	7	1	0	0	0	0	-17	-101	-1	0	0	11	-119	130
1827	0	1	2	0	0	0	-1	-6	-9	0	0	0	3	-16	19
1828	0	0	0	0	0	0	-1	-8	-7	0	0	0	0	-16	16
1829	0	0	1	0	0	0	0	-3	-2	0	0	0	1	-5	6
1830	0	0	0	0	0	0	-1	-39	-17	-2	0	0	0	-59	59
1831	0	0	12	0	2	0	-16	-990	-2409	-5	-14	-4	14	-3438	3452
1832	1	193	36	5	0	0	-4	-107	-9	0	-1	0	235	-121	356
1833	1	9	44	2	0	0	-10	-209	-192	-7	-30	-2	56	-450	506
1834	3	128	20	0	2	0	0	-108	-99	-6	-1	0	153	-214	367
1835	1	22	4	0	0	0	0	-13	-53	-2	-1	0	27	-69	96
1836	4	3	60	0	1	2	0	-3	-6	0	0	0	70	-9	79
1837	0	36	27	0	2	0	-5	-32	-28	-1	0	0	65	-66	131
1838	4	9	5	15	4	1	-3	-21	-63	-4	-1	0	38	-92	130
1839	0	7	105	3	0	0	0	-4	-17	0	0	0	115	-21	136
1840	0	50	31	0	0	0	0	-8	0	0	0	0	81	-8	89
1841	11	7	135	1	1	0	0	-3	0	0	0	0	155	-3	158
1842	2	99	14	0	0	0	0	0	-5	0	0	0	115	-5	120
1843	0	10	7	0	0	1	0	-2	0	0	0	0	18	-2	20
1844	0	126	10	0	0	0	0	-15	-18	-16	0	0	136	-49	185
1845	2	7	42	0	3	0	0	0	-21	-1	0	0	54	-22	76
1846	0	166	68	7	1	0	-1	-9	-2	-1	0	0	242	-13	255
1847	5	54	181	4	0	0	0	-1	-15	0	0	0	244	-16	260
1848	4	97	19	0	0	0	0	-5	-6	0	0	0	120	-11	131
1849	3	14	57	2	2	3	-1	-4	0	0	0	0	81	-5	86
1850	0	17	6	0	1	0	0	-1	-10	0	0	0	24	-11	35
1851	3	3	7	21	1	0	0	-5	0	0	0	0	35	-5	40
1852	0	6	200	0	0	0	0	-3	-2	-2	-1	0	206	-8	214
1853	2	231	19	1	2	0	0	-1	-26	0	0	0	255	-27	282
1854	11	10	2	3	0	0	0	-2	-1	0	0	0	26	-3	29
1855	2	4	215	1	0	0	0	0	-1	0	0	0	222	-1	223
1856	0	7	0	0	0	0	0	-2	0	0	0	0	7	-2	9
1857	0	0	0	0	0	0	-2	-13	-43	0	0	0	0	-58	58
1858	0	9	0	0	0	0	0	-6	0	0	0	0	9	-6	15
1859	0	1	8	0	0	0	-1	-2	0	0	0	0	9	-3	12
1860	0	6	0	0	0	0	-2	-89	-16	-3	-2	0	6	-112	118
1861	1	12	3	0	1	0	0	0	-8	-1	0	0	17	-9	26
1862	0	10	5	0	0	0	0	-4	-2	0	0	0	15	-6	21
1863	0	1	9	3	0	0	0	-3	-11	0	0	0	13	-14	27
1864	0	0	5	0	0	0	0	-3	-2	0	0	0	5	-5	10
1865	0	1	0	0	0	0	-3	-15	-1	0	0	0	1	-19	20
1866	0	1	1	0	0	0	-1	-4	-1	0	0	0	2	-6	8
1867	0	1	1	0	0	0	0	0	-6	0	0	0	2	-6	8
1868	0	2	0	0	0	0	-1	-16	-17	-1	0	0	2	-35	37
1869	0	1	20	1	0	0	0	0	0	0	0	0	22	0	22
1870	0	8	22	1	0	0	0	0	-1	-2	0	0	31	-3	34
1871	0	18	2	0	0	0	-3	-11	-147	-1	0	0	20	-162	182
1872	1	8	12	12	0	0	0	-11	-5	-1	0	0	33	-17	50
1873	0	2	240	3	0	0	-2	-167	-109	-1	0	0	245	-279	524
1874	1	201	27	1	0	0	0	-7	-8	0	0	0	230	-15	245
1875	13	31	19	0	0	0	-1	-21	-15	-4	0	0	63	-41	104
1876	3	15	4	0	1	5	-1	-7	-21	0	0	0	28	-29	57
1877	1	10	7	7	1	1	-3	-58	-67	-1	0	0	27	-129	156
1878	0	7	83	7	0	0	-14	-49	-19	0	0	0	97	-82	179
1879	0	29	73	0	0	0	0	-11	-1	0	0	0	102	-12	114
1880	1	17	0	0	0	0	0	-10	-12	0	0	0	18	-22	40
1881	8	8	31	3	1	2	0	-10	-7	0	0	0	53	-17	70
1882	0	2	13	3	3	0	-1	-72	-24	0	0	0	21	-97	118
1883	0	41	67	8	0	0	-1	-18	-4	0	0	0	116	-23	139
1884	2	206	192	10	0	0	0	-1	-2	0	0	0	410	-3	413
1885	4	1050	572	0	0	0	0	-1	0	0	0	0	1626	-1	1627
1886	3	159	6	0	0	0	0	0	0	0	0	0	168	0	168
1887	12	17	1	0	0	0	0	0	0	0	0	0	30	0	30
1888	1	0	0	0	0	0	0	0	0	0	0	0	1	0	1
1889	0	2	1	1	0	1	0	-1	0	0	0	0	5	-1	6
1890	0	10	224	1	1	0	0	-1	0	0	0	0	236	-1	237
1891	3	81	11	3	1	1	0	-1	-3	0	0	0	100	-4	104
1892	3	16	143	0	0	0	0	0	-3	0	0	0	162	-3	165
1893	2	6	18	3	0	0	0	-11	-3	0	0	0	29	-14	43
1894	2	12	66	0	0	0	0	0	-3	0	0	0	80	-3	83
1895	0	60	0	0	0	0	0	0	0	0	0	0	60	0	60
1896	3	0	2	0	0	0	0	0	0	0	0	0	5	0	5
1897	0	0	1	0	0	0	0	-3	-10	0	0	0	1	-13	14
1898	0	3	0	1	0	0	0	-80	-24	0	0	0	4	-104	108
1899	0	1	214	0	0	0	0	-4	0	0	0	0	215	-4	219
1900	0	403	6	0	1	0	-1	-19	-47	-1	-1	0	410	-69	479
1901	8	6	0	0	0	0	0	-1	-10	0	0	0	14	-11	25
1902	0	1	0	0	0	0	0	-1	-3	0	0	0	1	-4	5
1903	0	10	144	1	0	0	0	-5	-3	0	0	0	155	-8	163
1904	0	50	3	0	0	0	0	0	0	0	0	0	53	0	53
1905	0	5	1	0	0	0	0	0	0	0	0	0	6	0	6
1906	1	4	19	1	0	0	0	0	-1	0	0	0	25	-1	26
1907	0	8	9	0	0	0	0	0	0	0	0	0	17	0	17
1908	0	0	1	0	0	0	0	0	-1	0	0	0	1	-1	2
1909	0	0	0	0	0	0	0	-21	0	0	0	0	0	-21	21
1910	0	1	0	0	0	0	0	-1	-2	0	0	0	1	-3	4
1911	0	2	64	0	0	0	0	0	0	0	0	0	66	0	66
1912	0	14	4	0	0	0	0	0	-4	0	0	0	18	-4	22
1913	1	3	0	0	0	0	0	0	-1	0	0	0	4	-1	5
1914	0	1	8	0	0	0	0	0	0	0	0	0	9	0	9
1915	0	1	1	0	0	0	0	0	-1	0	0	0	2	-1	3
1916	0	21	124	0	0	1	0	0	0	0	0	0	146	0	146
1917	0	5	0	0	0	0	0	0	0	0	0	0	5	0	5
1918	0	0	0	0	0	0	0	-2	-2	0	0	0	0	-4	4
1919	0	0	2	0	0	0	0	-1	0	0	0	0	2	-1	3
1920	0	30	70	1	0	0	-1	-21	-38	-1	0	0	101	-61	162
1921	0	26	1	0	0	0	0	-1	-7	0	0	0	27	-8	35
1922	0	5	9	0	0	0	0	-4	-3	0	0	0	14	-7	21
1923	0	8	10	0	0	0	0	-1	0	0	0	0	18	-1	19
1924	1	5	2	1	0	0	0	0	-1	0	0	0	9	-1	10
1925	0	2	5	1	0	0	0	0	0	0	0	0	8	0	8
1926	0	1	12	0	0	0	0	-1	-1	0	0	0	13	-2	15
1927	0	9	0	0	0	0	0	0	0	0	0	0	9	0	9
1928	0	0	0	0	0	0	0	-2	0	0	0	0	0	-2	2
1929	0	0	40	2	1	0	0	0	-1	0	0	0	43	-1	44
1930	1	199	100	5	0	0	0	-1	0	0	0	0	305	-1	306
1931	6	141	38	1	0	0	0	-3	0	0	0	0	186	-3	189
1932	6	141	37	0	0	0	0	0	0	0	0	0	184	0	184
1933	5	51	20	1	1	0	0	0	-10	0	0	0	78	-10	88
1934	1	24	29	9	0	1	0	-2	-6	0	0	0	64	-8	72
1935	0	31	320	2	1	0	0	-1	-4	0	0	0	354	-5	359
1936	1	141	67	0	0	0	0	0	-1	0	0	0	209	-1	210
1937	8	64	11	1	0	0	0	-1	-4	0	0	0	84	-5	89
1938	1	10	7	0	0	0	0	-6	-7	0	0	0	18	-13	31
1939	0	6	16	2	0	0	0	-3	-1	0	0	0	24	-4	28
1940	0	22	68	1	1	0	0	0	-2	0	0	0	92	-2	94
1941	0	0	0	0	0	0	0	-1	0	0	0	0	0	-1	1
1942	1	1	0	0	0	0	-1	0	-3	0	0	0	2	-4	6
1943	1	5	74	4	0	0	0	-1	-3	0	0	0	84	-4	88
1944	0	71	487	0	0	0	0	0	0	0	0	0	558	0	558
1945	2	232	10	0	0	0	0	0	0	0	0	0	244	0	244
1946	2	14	8	0	0	0	0	0	-1	0	0	0	24	-1	25
1947	0	0	0	0	0	0	0	-2	0	0	0	0	0	-2	2
1948	3	12	0	0	0	0	0	-11	-109	0	0	0	15	-120	135
1949	11	9	15	6	0	0	0	-13	-2	0	0	0	41	-15	56
1950	1	30	532	2	0	0	0	-1	-1	0	0	0	565	-2	567
1951	1	188	92	2	0	0	0	0	-3	0	0	0	283	-3	286
1952	1	15	14	2	0	0	0	-33	-1	0	0	0	32	-34	66
1953	0	25	41	1	1	0	0	-6	-29	0	-3	0	68	-38	106
1954	0	2	0	0	0	0	0	-13	-68	0	0	0	2	-81	83
1955	0	4	23	0	0	0	0	-23	-54	0	0	0	27	-77	104
1956	0	19	30	1	0	0	0	-10	-6	0	0	0	50	-16	66
1957	0	0	6	0	0	0	0	-22	-1	0	0	0	6	-23	29
1958	0	2	2	0	0	0	-1	-18	-15	0	0	0	4	-34	38
1959	0	2	3	0	0	0	0	-15	0	0	0	0	5	-15	20
1960	0	2	0	0	0	0	0	-7	-3	0	0	0	2	-10	12
1961	1	0	0	0	0	0	-1	-22	-17	-1	0	0	1	-41	42
1962	0	0	0	0	0	0	-18	-337	-470	-4	0	0	0	-829	829
1963	0	0	4	1	2	0	-1	-60	-1	0	-1	0	7	-63	70
1964	0	15	10	0	0	0	-1	-8	-20	0	0	0	25	-29	54
1965	0	8	2	1	0	0	0	-5	0	0	0	0	11	-5	16
1966	0	7	6	2	0	0	0	0	-1	0	0	0	15	-1	16
1967	0	4	13	0	0	0	0	0	0	0	0	0	17	0	17
1968	0	2	1	0	0	0	0	0	0	0	0	0	3	0	3
1969	0	0	0	0	0	0	0	0	0	0	0	0	0	0	0
1970	1	1	0	0	0	0	0	0	-3	0	0	0	2	-3	5
1971	0	1	0	0	0	0	0	-42	-1	0	0	0	1	-43	44
1972	0	1	1	0	0	0	0	0	0	0	0	0	2	0	2
1973	0	10	1	0	0	0	0	-17	-8	-2	0	0	11	-27	38
1974	0	0	0	0	0	0	-2	-7	-8	0	0	0	0	-17	17
1975	0	0	2	0	0	0	0	-2	-1	0	0	0	2	-3	5
1976	0	0	0	0	0	0	0	0	0	0	0	0	0	0	0
1977	0	0	0	0	0	0	0	0	0	0	0	0	0	0	0
1978	0	1	1	0	0	0	0	0	0	0	0	0	2	0	2
1979	0	1	38	0	0	0	-1	0	0	0	0	0	39	-1	40
1980	0	12	0	0	0	0	0	0	0	0	0	0	12	0	12
1981	0	0	0	0	2	2	0	0	0	0	0	0	4	0	4
1982	0	0	0	0	2	0	0	-8	-4	0	-1	0	2	-13	15
1983	0	0	3	2	0	0	0	0	-2	0	0	0	5	-2	7
1984	0	10	117	0	0	0	0	-5	-111	-1	0	0	127	-117	244
1985	0	42	4	1	0	0	0	-1	0	0	0	0	47	-1	48
1986	1	4	48	0	0	0	0	-2	0	0	0	0	53	-2	55
1987	0	14	1	0	0	0	0	0	0	0	0	0	15	0	15
1988	1	0	0	0	0	1	0	0	-2	0	0	0	2	-2	4
1989	0	1	3	0	0	0	0	-1	0	0	0	0	4	-1	5
1990	0	0	0	0	0	0	0	0	0	0	0	0	0	0	0
1991	0	0	0	0	0	0	0	0	0	-3	-3	0	0	-6	6
1992	4	32	8	1	1	1	0	-9	-501	-5	0	-1	47	-516	563
1993	0	6	6	2	1	0	0	-74	-47	-1	-1	0	15	-123	138
1994	1	5	54	1	0	0	-3	-34	-4	-1	0	0	61	-42	103
1995	1	8	12	0	0	0	-2	-3	-4	0	-5	0	21	-14	35
1996	1	4	1	0	0	1	0	0	-3	-4	0	0	7	-7	14
1997	0	0	0	1	0	0	-1	-8	-212	-44	-2	0	1	-267	268
1998	0	0	1	1	0	1	0	-66	-232	-6	-3	0	3	-307	310
1999	0	3	6	0	2	0	-1	-76	-95	-9	0	0	11	-181	192
[truncated: 676 more rows]
